# Supplementary material for: Systematic review of gastric cancer-associated genetic variants, gene-based meta-analysis, and gene-level functional analysis to identify candidate genes for drug development
Source: Front Genet. 2022 Aug 16;13:928783. doi: 10.3389/fgene.2022.928783 (PMC9446437; doi:10.3389/fgene.2022.928783)
Supplement: Supplementary file 3 [file Table6.XLSX]

## Sheet: Sheet1
Supplementary Table S6. The results of meta-analysis based on single nucleotide polymorphisms associated with gastric cancer included in the eligible studeis by systematic review
Chr	Position	SNP	Function	Gene	Alleles	OR (95% CI)1	P-value1	OR (95% CI)2	P-value2	I-square	Country	Authors	Phenotype
8q24.3	143761931	rs2294008	UTR5	PSCA	C/T	0.75 (0.72-0.78)	8.2e-56	0.73 (0.65-0.82)	1.49011e-07	0.83	Japan	Tanikawa C et al., 2018	Gastric cancer
1q22	155186742	rs1057941	ncRNA_exonic	GBAP1	A/G	0.75 (0.72-0.79)	2.36e-33	0.76 (0.71-0.81)	9.5498e-15	0.43	Japan	Tanikawa C et al., 2018	Gastric cancer
8q24.3	143760179	rs11786721	intergenic	PSCA	C/T	0.76 (0.72-0.80)	8.596e-31				Japan	Tanikawa C et al., 2018	Gastric cancer
1q22	155169355	rs423144	intronic	THBS3	T/G	0.74 (0.70-0.78)	1.95423e-29	0.74 (0.70-0.78)	1.95423e-29	0	China	Mulong Du et al., 2020	Gastric cancer
1q22	155174106	rs2075571	intronic	THBS3	T/C	0.75 (0.71-0.79)	3.77386e-29	0.75 (0.71-0.79)	3.77386e-29	0	China	Mulong Du et al., 2020	Gastric cancer
1q22	155151754	rs9426886	intronic	TRIM46	T/A	0.75 (0.71-0.78)	4.07512e-29	0.75 (0.71-0.78)	4.07512e-29	0	China	Mulong Du et al., 2020	Gastric cancer
1q22	155157635	rs4971101	intergenic	TRIM46	A/G	0.75 (0.71-0.79)	1.14082e-28	0.75 (0.71-0.79)	1.14082e-28	0	China	Mulong Du et al., 2020	Gastric cancer
1q22	155157715	rs2070803	intronic	RP11-201K10.3	G/A	0.75 (0.71-0.79)	1.18315e-28	0.75 (0.71-0.79)	1.18315e-28	0	China	Mulong Du et al., 2020	Gastric cancer
1q22	155155731	rs4971100	intronic	TRIM46	A/G	0.75 (0.71-0.79)	1.96473e-28	0.75 (0.71-0.79)	1.96473e-28	0	China	Mulong Du et al., 2020	Gastric cancer
1q22	155190254	rs2990220	intronic	GBAP1	A/T	0.75 (0.71-0.79)	5.6989e-28	0.75 (0.71-0.79)	5.6989e-28	0	China	Mulong Du et al., 2020	Gastric cancer
1q22	155186729	rs28445596	ncRNA_exonic	GBAP1	C/T	0.75 (0.72-0.79)	1.35714e-26	0.75 (0.72-0.79)	1.35714e-26	0	China	Mulong Du et al., 2020	Gastric cancer
1q22	155182164	rs2075570	intronic	MTX1	T/C	0.75 (0.72-0.79)	1.55617e-26	0.75 (0.72-0.79)	1.55617e-26	0	China	Mulong Du et al., 2020	Gastric cancer
1q22	155181843	rs2974935	intronic	MTX1	T/G	0.75 (0.72-0.79)	1.833e-26	0.75 (0.72-0.79)	1.833e-26	0	China	Mulong Du et al., 2020	Gastric cancer
1q22	155168849	rs2974937	intronic	THBS3	T/C	0.75 (0.72-0.79)	2.03142e-26	0.75 (0.72-0.79)	2.03142e-26	0	China	Mulong Du et al., 2020	Gastric cancer
1q22	155164480	rs12411216	intergenic	MIR92B	C/A	0.75 (0.72-0.79)	2.31044e-26	0.75 (0.72-0.79)	2.31044e-26	0	China	Mulong Du et al., 2020	Gastric cancer
1q22	155193532	rs497829	intronic	GBAP1	G/C	0.75 (0.72-0.79)	2.96701e-26	0.75 (0.72-0.79)	2.96701e-26	0	China	Mulong Du et al., 2020	Gastric cancer
1q22	155194980	rs2049805	intronic	GBAP1	C/T	0.75 (0.72-0.79)	2.9827e-26	0.75 (0.72-0.79)	2.9827e-26	0	China	Mulong Du et al., 2020	Gastric cancer
1q22	155197462	rs2990245	intronic	GBAP1	T/C	0.75 (0.72-0.79)	4.19504e-26	0.75 (0.72-0.79)	4.19504e-26	0	China	Mulong Du et al., 2020	Gastric cancer
1q22	155196717	rs2974930	intronic	GBAP1	G/A	0.75 (0.72-0.79)	4.26842e-26	0.75 (0.72-0.79)	4.26842e-26	0	China	Mulong Du et al., 2020	Gastric cancer
5p13.1	40790551	rs10074991	intronic	PRKAA1	G/A	0.80 (0.77-0.83)	4.83359e-26	0.81 (0.75-0.88)	1.90595e-07	0.74	China/Korea	Nan Hu et al., 2015	Gastric cancer
1q22	155175892	rs914615	intronic	THBS3	G/A	0.76 (0.72-0.80)	5.5e-26	0.76 (0.72-0.80)	5.5e-26	0	China	Mulong Du et al., 2020	Gastric cancer
1q22	155195215	rs2974931	intronic	GBAP1	G/C	0.75 (0.72-0.79)	5.74891e-26	0.75 (0.72-0.79)	5.74891e-26	0	China	Mulong Du et al., 2020	Gastric cancer
1q22	155175390	rs370545	intronic	THBS3	G/A	0.76 (0.72-0.80)	6.11639e-26	0.76 (0.72-0.80)	6.11639e-26	0	China	Mulong Du et al., 2020	Gastric cancer
1q22	155172379	rs2066981	intronic	THBS3	A/G	0.76 (0.72-0.80)	6.15908e-26	0.76 (0.72-0.80)	6.15908e-26	0	China	Mulong Du et al., 2020	Gastric cancer
1q22	155148781	rs4971059	intronic	TRIM46	A/G	0.76 (0.72-0.80)	1.35818e-25	0.76 (0.72-0.80)	1.35818e-25	0	China	Mulong Du et al., 2020	Gastric cancer
1q22	155149718	rs3814316	intronic	TRIM46	A/G	0.76 (0.72-0.80)	1.38805e-25	0.76 (0.72-0.80)	1.38805e-25	0	China	Mulong Du et al., 2020	Gastric cancer
1q22	155144300	rs4971093	intronic	KRTCAP2	A/G	0.76 (0.72-0.80)	1.39184e-25	0.76 (0.72-0.80)	1.39184e-25	0	China	Mulong Du et al., 2020	Gastric cancer
1q22	155197268	rs2974929	intronic	GBAP1	C/T	0.72 (0.68-0.77)	1.67236e-25	0.72 (0.68-0.77)	1.67236e-25	0	China	Mulong Du et al., 2020	Gastric cancer
8q24.3	143760166	rs13274202	intergenic	PSCA	C/T	0.71 (0.66-0.76)	8.835e-23				Japan	Tanikawa C et al., 2018	Gastric cancer
1q22	155139509	rs7556304	intergenic	DPM3	C/T	0.77 (0.73-0.81)	1.4946e-22	0.76 (0.69-0.83)	1.49065e-08	0.46	China	Mulong Du et al., 2020	Gastric cancer
1q22	155138450	rs11264337	intergenic	DPM3	T/C	0.77 (0.73-0.81)	1.60574e-22	0.76 (0.69-0.83)	1.49254e-08	0.46	China	Mulong Du et al., 2020	Gastric cancer
1q22	155138222	rs4971085	intergenic	DPM3	C/T	0.77 (0.73-0.81)	1.64159e-22	0.76 (0.69-0.83)	1.49312e-08	0.46	China	Mulong Du et al., 2020	Gastric cancer
1q22	155135406	rs12752585	intergenic	DPM3	A/G	0.77 (0.73-0.81)	1.75854e-22	0.76 (0.69-0.83)	1.49495e-08	0.46	China	Mulong Du et al., 2020	Gastric cancer
1q22	155142927	rs4971089	intronic	KRTCAP2	G/A	0.77 (0.73-0.81)	1.78522e-22	0.76 (0.69-0.83)	1.25957e-08	0.44	China	Mulong Du et al., 2020	Gastric cancer
1q22	155142883	rs4971088	intronic	KRTCAP2	A/T	0.77 (0.73-0.81)	1.80497e-22	0.76 (0.69-0.83)	1.23097e-08	0.44	China	Mulong Du et al., 2020	Gastric cancer
1q22	155142229	rs4276914	intronic	KRTCAP2	A/G	0.77 (0.73-0.81)	1.8581e-22	0.76 (0.69-0.83)	1.28324e-08	0.44	China	Mulong Du et al., 2020	Gastric cancer
1q22	155142210	rs4421576	intronic	KRTCAP2	G/A	0.77 (0.73-0.81)	1.86665e-22	0.76 (0.69-0.83)	1.28335e-08	0.44	China	Mulong Du et al., 2020	Gastric cancer
1q22	155140648	rs11264339	intergenic	DPM3	T/C	0.77 (0.73-0.81)	1.88052e-22	0.76 (0.69-0.83)	1.28353e-08	0.44	China	Mulong Du et al., 2020	Gastric cancer
1q22	155178782	rs760077	exonic	MTX1	T/A	1.25 (1.19-1.30)	1.89404e-22	1.07 (0.72-1.59)	0.734187	0.97	Japan	Tanikawa C et al., 2018	Gastric cancer
1q22	155138557	rs11264338	intergenic	DPM3	G/A	0.77 (0.73-0.81)	1.9197e-22	0.76 (0.69-0.83)	1.38535e-08	0.45	China	Mulong Du et al., 2020	Gastric cancer
5p13.1	40791884	rs13361707	intronic	PRKAA1	C/T	0.85 (0.82-0.88)	1.02e-21	0.85 (0.82-0.88)	5.46184e-21	0.19	Japan	Tanikawa C et al., 2018	Gastric cancer
1q22	155248113	rs11264349	intronic	HCN3	T/A	0.83 (0.80-0.87)	2.65122e-17	0.83 (0.80-0.87)	2.65122e-17	0	China	Mulong Du et al., 2020	Gastric cancer
5p13.1	40712797	rs1345778	UTR3	TTC33	A/C	0.84 (0.81-0.88)	5.861e-17				Japan	Tanikawa C et al., 2018	Gastric cancer
5p13.1	40791501	rs58751240	intronic	PRKAA1	C/T	0.84 (0.81-0.88)	6.746e-17				Japan	Tanikawa C et al., 2018	Gastric cancer
1q22	155162067	rs4072037	exonic	MUC1	A/G	0.76 (0.71-0.81)	1.99e-14	0.76 (0.71-0.81)	1.98745e-14	0	China/Korea	Nan Hu et al., 2015	Gastric cancer
8q24.3	143760421	rs2976389	intergenic	PSCA	C/T	0.70 (0.64-0.77)	9.07e-14	0.68 (0.58-0.81)	1.59715e-05	0.66	Korea	Boyoung Park et al., 2019	Gastric cancer
8q24.3	143778381	rs2585176	intergenic	LY6K	T/A	0.87 (0.84-0.90)	1.48e-13	0.96 (0.62-1.48)	0.855442	0.99	Japan	Tanikawa C et al., 2018	Gastric cancer
8q24.3	143763622	rs2976394	UTR3	PSCA	T/C	0.7 (0.64-0.77)	1.66e-13	0.69 (0.57-0.83)	8.11441e-05	0.72	Korea	Boyoung Park et al., 2019	Gastric cancer
8q24.3	143763958	rs1045574	UTR3	PSCA	A/G	0.7 (0.64-0.77)	1.66e-13	0.69 (0.57-0.83)	8.15687e-05	0.72	Korea	Boyoung Park et al., 2019	Gastric cancer
8q24.3	143762430	rs2294010	intronic	PSCA	G/A	0.71 (0.64-0.77)	1.92e-13	0.69 (0.57-0.83)	8.13462e-05	0.71	Korea	Boyoung Park et al., 2019	Gastric cancer
8q24.3	143762932	rs2976392	intronic	PSCA	A/G	0.71 (0.64-0.77)	1.92e-13	0.69 (0.57-0.83)	8.13462e-05	0.71	Korea	Boyoung Park et al., 2019	Gastric cancer
8q24.3	143763043	rs2920298	intronic	PSCA	G/A	0.71 (0.64-0.77)	1.92e-13	0.69 (0.57-0.83)	8.13462e-05	0.71	Korea	Boyoung Park et al., 2019	Gastric cancer
8q24.3	143763083	rs2920297	intronic	PSCA	G/A	0.71 (0.64-0.77)	1.92e-13	0.69 (0.57-0.83)	8.13462e-05	0.71	Korea	Boyoung Park et al., 2019	Gastric cancer
8q24.3	143763109	rs2920296	intronic	PSCA	G/A	0.71 (0.64-0.77)	1.92e-13	0.69 (0.57-0.83)	8.13462e-05	0.71	Korea	Boyoung Park et al., 2019	Gastric cancer
8q24.3	143763490	rs2978982	exonic	PSCA	C/T	0.71 (0.64-0.77)	1.92e-13	0.69 (0.57-0.83)	8.13462e-05	0.71	Korea	Boyoung Park et al., 2019	Gastric cancer
8q24.3	143763618	rs2976393	UTR3	PSCA	G/C	0.71 (0.64-0.77)	1.92e-13	0.69 (0.57-0.83)	8.13462e-05	0.71	Korea	Boyoung Park et al., 2019	Gastric cancer
8q24.3	143763690	rs10216533	UTR3	PSCA	A/G	0.71 (0.64-0.77)	1.92e-13	0.69 (0.57-0.83)	8.13462e-05	0.71	Korea	Boyoung Park et al., 2019	Gastric cancer
8q24.3	143763750	rs2976395	UTR3	PSCA	A/G	0.71 (0.64-0.77)	1.92e-13	0.69 (0.57-0.83)	8.13462e-05	0.71	Korea	Boyoung Park et al., 2019	Gastric cancer
8q24.3	143763757	rs1045547	UTR3	PSCA	G/T	0.71 (0.64-0.77)	1.92e-13	0.69 (0.57-0.83)	8.13462e-05	0.71	Korea	Boyoung Park et al., 2019	Gastric cancer
8q24.3	143764101	rs1045605	UTR3	PSCA	G/C	0.71 (0.64-0.77)	1.92e-13	0.69 (0.57-0.83)	8.13462e-05	0.71	Korea	Boyoung Park et al., 2019	Gastric cancer
8q24.3	143757708	rs2978980	intergenic	PSCA	G/T	0.70 (0.64-0.77)	1.99e-13	0.69 (0.57-0.83)	8.25403e-05	0.71	Korea	Boyoung Park et al., 2019	Gastric cancer
8q24.3	143757763	rs71778379	intergenic	PSCA	C/T	0.70 (0.64-0.77)	1.99e-13				Korea	Boyoung Park et al., 2019	Gastric cancer
8q24.3	143757037	rs2920283	intergenic	PSCA	C/T	0.70 (0.64-0.77)	2.01e-13	0.69 (0.57-0.83)	8.25085e-05	0.71	Korea	Boyoung Park et al., 2019	Gastric cancer
8q24.3	143757286	rs2978979	intergenic	PSCA	A/C	0.70 (0.64-0.77)	2.04e-13	0.69 (0.57-0.83)	8.25056e-05	0.71	Korea	Boyoung Park et al., 2019	Gastric cancer
8q24.3	143757409	rs2976386	intergenic	PSCA	A/G	0.70 (0.64-0.77)	2.04e-13	0.69 (0.57-0.83)	8.25056e-05	0.71	Korea	Boyoung Park et al., 2019	Gastric cancer
8q24.3	143759137	rs2978981	intergenic	PSCA	T/C	0.70 (0.64-0.77)	2.12e-13	0.69 (0.57-0.83)	8.24578e-05	0.71	Korea	Boyoung Park et al., 2019	Gastric cancer
8q24.3	143763547	rs1045531	exonic	PSCA	A/C	0.71 (0.64-0.78)	2.46e-13	0.69 (0.57-0.83)	8.16302e-05	0.71	Korea	Boyoung Park et al., 2019	Gastric cancer
9q34.2	136126636	rs7849280	UTR3	ABO	A/G	1.15 (1.11-1.19)	2.64e-13	1.12 (1.06-1.20)	0.000278468	0.39	Japan	Tanikawa C et al., 2018	Gastric cancer
8q24.3	143762135	rs2920279	intronic	PSCA	C/A	0.71 (0.64-0.78)	2.86e-13	0.69 (0.57-0.83)	8.12339e-05	0.71	Korea	Boyoung Park et al., 2019	Gastric cancer
8q24.3	143764001	rs2976396	UTR3	PSCA	A/G	0.71 (0.64-0.78)	3.38e-13	0.69 (0.57-0.83)	8.06574e-05	0.71	Korea	Boyoung Park et al., 2019	Gastric cancer
1q22	155694169	rs148001269	intronic	DAP3	A/G	0.65 (0.58-0.73)	4.23325e-13	0.64 (0.56-0.74)	3.75322e-10	0.17	China	Mulong Du et al., 2020	Gastric cancer
8q24.3	143765326	rs2920294	intergenic	LY6K	G/C	0.71 (0.65-0.78)	4.94e-13	0.69 (0.57-0.83)	8.18928e-05	0.71	Korea	Boyoung Park et al., 2019	Gastric cancer
8q24.3	143765699	rs2920292	intergenic	LY6K	G/A	0.71 (0.65-0.78)	4.94e-13	0.69 (0.57-0.83)	8.18928e-05	0.71	Korea	Boyoung Park et al., 2019	Gastric cancer
8q24.3	143760444	rs2920281	intergenic	PSCA	T/C	0.71 (0.65-0.78)	4.95e-13	0.71 (0.64-0.79)	4.98097e-10	0.24	Korea	Boyoung Park et al., 2019	Gastric cancer
8q24.3	143756892	rs71509378	intergenic	PSCA	A/G	0.71 (0.64-0.78)	5.63e-13				Korea	Boyoung Park et al., 2019	Gastric cancer
8q24.3	143774193	rs2585179	intergenic	LY6K	A/G	0.71 (0.65-0.78)	5.78e-13	0.69 (0.57-0.85)	0.000296937	0.75	Korea	Boyoung Park et al., 2019	Gastric cancer
8q24.3	143754728	rs2920286	intergenic	PSCA	A/G	0.71 (0.64-0.78)	5.92e-13	0.69 (0.59-0.82)	2.54915e-05	0.66	Korea	Boyoung Park et al., 2019	Gastric cancer
8q24.3	143755426	rs2976385	intergenic	PSCA	G/A	0.71 (0.64-0.78)	6.15e-13	0.69 (0.59-0.82)	2.54745e-05	0.66	Korea	Boyoung Park et al., 2019	Gastric cancer
8q24.3	143756218	rs2920285	intergenic	PSCA	C/G	0.71 (0.64-0.78)	6.15e-13	0.69 (0.59-0.82)	2.54745e-05	0.66	Korea	Boyoung Park et al., 2019	Gastric cancer
8q24.3	143756530	rs2978978	intergenic	PSCA	C/T	0.71 (0.64-0.78)	6.41e-13	0.69 (0.59-0.82)	2.54598e-05	0.66	Korea	Boyoung Park et al., 2019	Gastric cancer
8q24.3	143756919	rs2920284	intergenic	PSCA	G/A	0.71 (0.64-0.78)	6.41e-13	0.69 (0.59-0.82)	2.54598e-05	0.66	Korea	Boyoung Park et al., 2019	Gastric cancer
8q24.3	143752994	rs2976384	intergenic	PSCA	C/T	0.71 (0.65-0.78)	8.06e-13	0.70 (0.59-0.82)	2.61438e-05	0.65	Korea	Boyoung Park et al., 2019	Gastric cancer
8q24.3	143770135	rs2572910	intergenic	LY6K	G/C	0.71 (0.65-0.78)	9.2e-13	0.69 (0.57-0.85)	0.000302523	0.74	Korea	Boyoung Park et al., 2019	Gastric cancer
8q24.3	143761144	rs2920280	upstream	PSCA	C/G	0.71 (0.65-0.78)	9.74e-13	0.71 (0.64-0.79)	5.17622e-10	0.23	Korea	Boyoung Park et al., 2019	Gastric cancer
8q24.3	143760256	rs2976388	intergenic	PSCA	A/G	0.71 (0.65-0.78)	9.96e-13	0.71 (0.64-0.79)	5.17457e-10	0.23	Korea	Boyoung Park et al., 2019	Gastric cancer
8q24.3	143771714	rs2585181	intergenic	LY6K	G/C	0.71 (0.65-0.78)	1.27e-12	0.69 (0.57-0.85)	0.000297838	0.74	Korea	Boyoung Park et al., 2019	Gastric cancer
8q24.3	143771712	rs371486711	intergenic	LY6K	T/A	0.71 (0.65-0.78)	1.27e-12				Korea	Boyoung Park et al., 2019	Gastric cancer
1q22	155583628	rs138597847	intronic	MSTO1	A/C	0.67 (0.60-0.75)	1.59563e-12	0.66 (0.56-0.77)	2.84535e-07	0.39	China	Mulong Du et al., 2020	Gastric cancer
8q24.3	143762724	rs2976391	intronic	PSCA	A/C	0.83 (0.79-0.87)	1.68e-12				Japan	Tanikawa C et al., 2018	Gastric cancer
8q24.3	143759364	rs2976387	intergenic	PSCA	A/G	0.71 (0.65-0.79)	1.74e-12	0.71 (0.64-0.79)	4.81656e-10	0.2	Korea	Boyoung Park et al., 2019	Gastric cancer
1q22	153390461	rs6676150	intergenic	DPM3	C/G	0.78 (0.72-0.83)	1.76024e-12	0.75 (0.64-0.88)	0.000299184	0.67	European	Hannes Helgason et al., 2015	Gastric cancer
8q24.3	143766059	rs2585183	intergenic	LY6K	G/C	0.71 (0.65-0.79)	1.83e-12	0.71 (0.64-0.79)	4.70359e-10	0.2	Korea	Boyoung Park et al., 2019	Gastric cancer
8q24.3	143776668	rs2717562	intergenic	LY6K	C/T	0.71 (0.65-0.78)	2.14e-12	0.69 (0.57-0.85)	0.000298937	0.74	Korea	Boyoung Park et al., 2019	Gastric cancer
10q23.33	96051417	rs753724	intronic	PLCE1	G/T	1.56 (1.37-1.76)	5.21e-12	1.44 (1.04-2.00)	0.027911	0.62	China/Singapore	Christian C Abnet et al., 2010	Gastric cardia cancer
8q24.3	143755720	rs2978977	intergenic	PSCA	A/C	0.72 (0.65-0.79)	5.83e-12	0.71 (0.63-0.81)	6.11963e-08	0.36	Korea	Boyoung Park et al., 2019	Gastric cancer
5q14.3	88902964	rs7712641	intergenic	MIR3660	T/C	0.84 (0.80-0.88)	1.21472e-11	0.84 (0.80-0.88)	1.35205e-11	0	China	Zhaoming Wang et al., 2017	Gastric non-cardia adenocarcinoma
1q22	155152205	rs76872124	intronic	TRIM46	C/T	0.69 (0.62-0.77)	2.33042e-11	0.66 (0.53-0.83)	0.000298914	0.68	China	Mulong Du et al., 2020	Gastric cancer
10q23.33	96070375	rs3781264	intronic	PLCE1	T/C	1.51 (1.34-1.71)	3.36e-11				China	Mulong Du et al., 2020	Gastric cancer
1q22	155734699	rs140449886	intronic	GON4L	T/C	0.63 (0.55-0.72)	4.46732e-11	0.59 (0.42-0.81)	0.00107496	0.7	China	Mulong Du et al., 2020	Gastric cancer
1q22	155105882	rs4971066	intronic	EFNA1	G/T	0.82 (0.77-0.87)	1.46061e-10	0.79 (0.69-0.91)	0.000784425	0.69	China	Mulong Du et al., 2020	Gastric cancer
1q22	155565760	rs117431282	intronic	DAP3P1	G/A	0.64 (0.56-0.74)	1.5592e-10	0.59 (0.42-0.83)	0.00209729	0.71	China	Mulong Du et al., 2020	Gastric cancer
10q23.33	96052511	rs11187842	intronic	PLCE1	C/T	1.49 (1.32-1.69)	2.62e-10				China	Mulong Du et al., 2020	Gastric cancer
20q11.21	29999087	rs2376549	intronic	DEFB121	T/C	1.11 (1.07-1.15)	8.11e-10	1.11 (1.04-1.18)	0.00176883	0.46	Japan	Tanikawa C et al., 2018	Gastric cancer
1q22	155485027	rs80142782	intronic	ASH1L	C/T	0.66 (0.58-0.75)	1.013e-09				Japan	Tanikawa C et al., 2018	Gastric cancer
10q23.33	96066341	rs2274223	exonic	PLCE1	A/G	1.40 (1.26-1.57)	1.44e-09				China	Mulong Du et al., 2020	Gastric cancer
10q23.33	96058298	rs3765524	exonic	PLCE1	C/T	1.40 (1.26-1.56)	1.62e-09				China	Mulong Du et al., 2020	Gastric cancer
3q13.31	114362764	rs9841504	intronic	ZBTB20	C/G	0.76 (0.69-0.83)	1.69e-09	0.73 (0.60-0.88)	0.00120384	0.72	China	Zhaoming Wang et al., 2017	Gastric non-cardia adenocarcinoma
6p21.1	40568389	rs2494938	intergenic	LRFN2	G/A	1.18 (1.12-1.25)	4.91e-09	1.19 (1.13-1.27)	3.26384e-09	0	China	Guangfu Jin et al., 2012	Gastric non-cardia cancer
8q24.3	143761172	rs13262164	upstream	PSCA	T/C	0.88 (0.84-0.92)	5.761e-09				Japan	Tanikawa C et al., 2018	Gastric cancer
8q24.3	143765414	rs2920293	intergenic	LY6K	G/C	0.89 (0.86-0.93)	6.5e-09	0.97 (0.63-1.49)	0.89208	0.99	Japan	Tanikawa C et al., 2018	Gastric cancer
2q12.2	106687838	rs75460256	intronic	C2orf40	A/G	0.53 (0.43-0.66)	1.039e-08				UK/USA	Sara R. Rashkin et al, 2020	Gastric cancer
1q22	155184975	rs140081212	ncRNA_intronic	GBAP1	G/A	1.27 (1.16-1.37)	1.8e-08	1.32 (1.24-1.40)	8.74e-20	0.35	European	Hannes Helgason et al., 2015	Gastric cancer adenocarcinoma
12q24.12	111773345	rs6490061	intronic	CUX2	C/T	0.91 (0.88-0.94)	3.2e-08	0.89 (0.84-0.94)	4.6552e-05	0.27	Japan	Tanikawa C et al., 2018	Gastric cancer
18q12.3	43411859	rs11877682	intronic	SIGLEC15	C/T	0.20 (0.11-0.36)	5.086e-08				USA	Sara R. Rashkin et al, 2020	Gastric cancer
6p21.1	41005502	rs2294693	intronic	UNC5CL	T/C	1.14 (1.09-1.20)	7.21667e-08	1.14 (1.05-1.25)	0.00229134	0.68	China/Korea	Nan Hu et al., 2015	Gastric cancer
12q24.13	113524987	rs11066491	intronic	DTX1	G/C	1.15 (1.09-1.21)	1.2e-07	1.13 (1.04-1.23)	0.00432703	0.56	Japan	Tanikawa C et al., 2018	Gastric cancer
2p22.2	38172164	rs62134018	intronic	RMDN2	G/A	0.67 (0.58-0.78)	3.237e-07				UK/USA	Sara R. Rashkin et al, 2020	Gastric cancer
2q37.1	235465858	rs1108143	intergenic	LINC01173	A/G	1.23 (1.14-1.34)	3.37681e-07	1.27 (1.12-1.43)	0.000140183	0.47	China	Zhaoming Wang et al., 2017	Gastric non-cardia adenocarcinoma
2p16.2	54454559	rs138233937	intronic	ACYP2	C/T	0.23 (0.13-0.40)	3.517e-07				USA	Sara R. Rashkin et al, 2020	Gastric cancer
11q14.2	87655765	rs117977426	intronic	RAB38	G/T	0.42 (0.30-0.89)	3.86e-07				UK	Sara R. Rashkin et al, 2020	Gastric cancer
1p34.2	43568133	rs7512851	Intergenic	FAM183A	G/A	0.23 (0.13-0.41)	4.848e-07				USA	Sara R. Rashkin et al, 2020	Gastric cancer
14q32.2	96741571	rs189358636	UTR3	DKFZP434O1614	G/A	0.45 (0.33-0.61)	5.314e-07				UK	Sara R. Rashkin et al, 2020	Gastric cancer
11q22.3	107490347	rs139122472	intronic	ELMOD1	C/T	4.27 (2.42-7.54)	5.5e-07				European	Hannes Helgason et al., 2015	Gastric cancer
3q24	147395072	rs13324393	intergenic	NPM1P28	T/A	0.74 (0.66-0.83)	5.525e-07				UK/USA	Sara R. Rashkin et al, 2020	Gastric cancer
6q24.3	148229629	rs618688	intronic	SAMD5	G/A	0.81 (0.75-0.88)	5.623e-07				UK/USA	Sara R. Rashkin et al, 2020	Gastric cancer
15q13.3	31297076	rs141107350	intronic	TRPM1	G/A	0.61 (0.50-0.74)	5.868e-07				UK/USA	Sara R. Rashkin et al, 2020	Gastric cancer
1p34.1	46451750	rs149015592	intronic	MAST2	T/C	0.22 (0.12-0.40)	7.261e-07				USA	Sara R. Rashkin et al, 2020	Gastric cancer
2p12	75329306	rs13417600	intronic	TACR1	A/G	1.18 (1.10-1.26)	1.25628e-06	1.20 (1.09-1.31)	0.000124217	0.38	China	Zhaoming Wang et al., 2017	Gastric non-cardia adenocarcinoma
7p15.3	21544470	rs2285947	Intron Varaint	DNAH11	G/A	1.14 (1.08-1.21)	1.36e-06	1.18 (1.07-1.30)	0.00120841	0.59	China	Guangfu Jin et al., 2012	Gastric non-cardia cancer
5q33.1	150334662	rs59043558	intergenic	GPX3	C/T	0.92 (0.89-0.95)	1.49e-06	0.93 (0.88-0.98)	0.00711861	0.37	Japan	Tanikawa C et al., 2018	Gastric cancer
11q25	133112763	rs4578395	intronic	OPCML	T/C	1.19 (1.11-1.28)	1.59881e-06	1.16 (1.01-1.32)	0.0354265	0.7	China/Korea	Nan Hu et al., 2015	Gastric cancer
1q22	155135335	rs4460629	intergenic	KRTCAP2	C/T	0.75 (0.67-0.85)	2.26e-06	0.78 (0.59-1.04)	0.0896775	0.82	China/Singapore	Christian C Abnet et al., 2010	Gastric adenocarcinoma cancer
4q35.2	190181541	rs6553297	intergenic	LINC01262	C/A	0.92 (0.88-0.95)	3.49e-06	0.94 (0.87-1.03)	0.190491	0.72	Japan	Tanikawa C et al., 2018	Gastric cancer
8p23.2	5787035	rs147528336	intergenic	CSMD1	C/G	1.23 (1.12-1.34)	4.63922e-06	1.22 (1.12-1.34)	4.85876e-06	0	China	Zhaoming Wang et al., 2017	Gastric non-cardia adenocarcinoma
2q22.3	144908230	rs12463773	intronic	GTDC1	T/A	0.76 (0.68-0.86)	5.5e-06	0.70 (0.43-1.14)	0.149512	0.93	China	Yongyong Shi et al., 2011	Gastric non-cardia cancer
16p11.2	29042014	rs3935714	intergenic	NPIPL2	G/A	1.22 (1.12-1.34)	9.20671e-06	1.22 (1.12-1.34)	8.82032e-06	0	China/Korea	Nan Hu et al., 2015	Gastric cancer
11q22.3	108616215	rs189119113	intronic	DDX10	A/T	3.25 (1.92-5.50)	1.1e-05				European	Hannes Helgason et al., 2015	Gastric cancer
2q36.2	225534192	rs11884368	intergenic	DOCK10	A/C	0.91 (0.87-0.95)	1.15741e-05	0.90 (0.83-0.97)	0.00849686	0.62	China/Korea	Nan Hu et al., 2015	Gastric cancer
12q24.12	111705893	rs3858704	intronic	CUX2	A/G	0.92 (0.89-0.96)	1.25e-05	0.91 (0.84-0.97)	0.00743642	0.63	Japan	Tanikawa C et al., 2018	Gastric cancer
5q32	146028540	rs1530419	intronic	PPP2R2B	G/T	0.80 (0.73-0.89)	1.27e-05	0.73 (0.47-1.12)	0.147722	0.93	China	Yongyong Shi et al., 2011	Gastric non-cardia cancer
3q13.2	111433494	rs2399395	intronic	PLCXD2	C/T	0.63 (0.51-0.78)	1.49e-05	0.63 (0.51-0.78)	3.00214e-05	0	China	Guangfu Jin et al., 2012	Gastric non-cardia cancer
5q11.1	50152467	rs27964	intergenic	PARP8	C/T	0.85 (0.79-0.91)	1.53e-05	0.81 (0.63-1.05)	0.107753	0.9	China	Yongyong Shi et al., 2011	Gastric non-cardia cancer
4q35.2	189064988	rs11940071	intronic	TRIML1	T/G	0.73 (0.64-0.84)	1.68e-05	0.80 (0.60-1.08)	0.145105	0.72	Japan	Tanikawa C et al., 2018	Gastric cancer
6q16.3	103646294	rs7775385	intergenic	HACE1	C/T	0.65 (0.54-0.79)	1.7e-05	0.69 (0.33-1.44)	0.324476	0.93	China	Yongyong Shi et al., 2011	Gastric non-cardia cancer
12q24.11	111296320	rs11065734	intronic	CCDC63	A/G	0.92 (0.89-0.96)	1.8e-05	0.96 (0.85-1.10)	0.583714	0.89	Japan	Tanikawa C et al., 2018	Gastric cancer
1p21.3	95815863	rs11165389	intergenic	RP11-14O19.1	T/G	0.80 (0.72-0.89)	1.98e-05	0.72 (0.40-1.30)	0.276457	0.97	China	Yongyong Shi et al., 2011	Gastric non-cardia cancer
14q32.12	91820675	rs12589229	intronic	CCDC88C	G/A	0.81 (0.73-0.89)	2.06e-05	0.76 (0.53-1.07)	0.120131	0.91	China	Yongyong Shi et al., 2011	Gastric non-cardia cancer
7p14.2	37001845	rs74402387	intronic	ELMO1	T/G	1.62 (1.29-2.02)	2.15692e-05	1.47 (0.77-2.82)	0.2429	0.88	China	Zhaoming Wang et al., 2017	Gastric non-cardia adenocarcinoma
19p13.12	16288976	rs431387	intergenic	FAM32A	T/C	0.74 (0.65-0.85)	2.21e-05	0.64 (0.47-0.86)	0.0037644	0.78	China	Zhaoming Wang et al., 2017	Gastric non-cardia adenocarcinoma
2q24.2	160250649	rs78390645	intronic	BAZ2B	C/A	1.29 (1.14-1.45)	2.59e-05	1.13 (0.79-1.63)	0.504522	0.89	Japan	Tanikawa C et al., 2018	Gastric cancer
14q24.3	78604526	rs72627187	intergenic	NRXN3	T/C	0.87 (0.81-0.93)	3.34868e-05	0.85 (0.77-0.95)	0.00359586	0.53	China	Zhaoming Wang et al., 2017	Gastric non-cardia adenocarcinoma
2q14.1	118448486	rs1477450	intergenic	DDX18	T/C	1.17 (1.09-1.26)	4.08e-05	1.24 (0.94-1.63)	0.130874	0.91	China	Yongyong Shi et al., 2011	Gastric non-cardia cancer
2q23.2	150227436	rs888103	intronic	LYPD6	C/T	0.84 (0.77-0.91)	4.27433e-05	0.85 (0.74-0.99)	0.0353403	0.65	China/Korea	Nan Hu et al., 2015	Gastric cancer
18p11.22	9794803	rs8094513	intronic	RAB31	G/T	1.17 (1.09-1.27)	5.56465e-05	1.20 (1.08-1.33)	0.00101971	0.37	China	Zhaoming Wang et al., 2017	Gastric non-cardia adenocarcinoma
9q33.2	124685499	rs13295747	intronic	TTLL11	C/T	0.77 (0.68-0.88)	6.41e-05	0.66 (0.36-1.23)	0.191446	0.94	China	Yongyong Shi et al., 2011	Gastric non-cardia cancer
12q14.1	62334359	rs851911	intronic	TAFA2	A/C	1.27 (1.13-1.43)	6.49194e-05	1.30 (1.09-1.54)	0.0037116	0.52	China	Zhaoming Wang et al., 2017	Gastric non-cardia adenocarcinoma
11q22.3	108563175	rs4027367	intronic	DDX10	G/C	2.72 (1.65-4.47)	8e-05				European	Hannes Helgason et al., 2015	Gastric cancer
6q14.1	80109143	rs11754426	intergenic	LCA5	T/C	1.24 (1.11-1.37)	8.41033e-05	1.37 (1.21-1.56)	1.50494e-06	0	China	Zhaoming Wang et al., 2017	Gastric non-cardia adenocarcinoma
11q13.4	75154067	rs532454	intronic	GDPD5	C/T	0.86 (0.79-0.93)	9.24761e-05	0.86 (0.77-0.95)	0.00540058	0.39	China	Zhaoming Wang et al., 2017	Gastric non-cardia adenocarcinoma
1q31.3	197039343	rs75797460	intergenic	F13B	A/G	0.81 (0.72-0.90)	0.000104449	0.76 (0.56-1.02)	0.0698728	0.83	China	Zhaoming Wang et al., 2017	Gastric non-cardia adenocarcinoma
6q12	65655159	rs13220767	intronic	EYS	C/T	1.92 (1.37-2.67)	0.000125331	1.93 (0.97-3.83)	0.0597658	0.73	China	Zhaoming Wang et al., 2017	Gastric non-cardia adenocarcinoma
16q23.1	78269772	rs74684850	intronic	WWOX	A/G	0.75 (0.65-0.87)	0.00012798	0.73 (0.59-0.92)	0.00640333	0.46	China	Zhaoming Wang et al., 2017	Gastric non-cardia adenocarcinoma
1p31.3	62673691	rs2457827	intronic	L1TD1	A/T	0.87 (0.81-0.93)	0.000139394	0.85 (0.73-0.98)	0.0281055	0.68	China	Zhaoming Wang et al., 2017	Gastric non-cardia adenocarcinoma
4q21.23	84831400	rs12499763	ncRNA_intronic	RP11-8L2.1	T/C	1.18 (1.08-1.28)	0.000143237				China	Zhaoming Wang et al., 2017	Gastric non-cardia adenocarcinoma
7q22.1	103856249	rs13232645	Intron Varaint	RELN	A/G	1.31 (1.14-1.51)	0.000157	1.28 (1.11-1.48)	0.000604872	0	China	Guangfu Jin et al., 2012	Gastric non-cardia cancer
15q22.2	61096055	rs875339	intronic	RORA	C/T	1.09 (1.04-1.14)	0.000183202	1.09 (1.02-1.15)	0.00855439	0.37	China/Korea	Nan Hu et al., 2015	Gastric cancer
16p13.13	12077632	rs12922317	intronic	SNX29	G/A	0.92 (0.88-0.96)	0.000183332	0.93 (0.84-1.04)	0.20378	0.83	China/Korea	Nan Hu et al., 2015	Gastric cancer
2p21	43346789	rs10173378	intergenic	LINC02580	A/G	1.10 (1.05-1.15)	0.000196709	1.13 (0.98-1.29)	0.0871911	0.81	China/Korea	Nan Hu et al., 2015	Gastric cancer
2p21	43361560	rs77283376	intergenic	ZFP36L2	G/T	1.27 (1.12-1.43)	0.000210368	1.30 (1.05-1.61)	0.0148081	0.65	China	Zhaoming Wang et al., 2017	Gastric non-cardia adenocarcinoma
7p12.3	46902789	rs7803167	intergenic	LOC730338	C/T	0.81 (0.72-0.90)	0.00023	0.76 (0.54-1.08)	0.122536	0.87	China	Yongyong Shi et al., 2011	Gastric non-cardia cancer
13q32.3	100014546	rs9517698	intronic	UBAC2	G/A	1.07 (1.03-1.11)	0.000271	1.00 (0.87-1.15)	0.977065	0.91	Japan	Tanikawa C et al., 2018	Gastric cancer
8q22.1	94024458	rs76868863	intergenic	MIR8084	T/G	1.11 (1.05-1.18)	0.000273	1.01 (0.84-1.22)	0.890649	0.86	Japan	Tanikawa C et al., 2018	Gastric cancer
11q22.3	107130267	rs182659922	intergenic	GUCY1A2	G/A	2.42 (1.50-3.90)	0.00028				European	Hannes Helgason et al., 2015	Gastric cancer
12q23.1	101002115	rs2114910	intronic	GAS2L3	G/C	1.13 (1.06-1.20)	0.000308531	1.15 (1.01-1.31)	0.0328524	0.69	China	Zhaoming Wang et al., 2017	Gastric non-cardia adenocarcinoma
12q22	95288655	rs12308015	intergenic	NDUFA12	C/T	1.13 (1.06-1.21)	0.000328524	1.17 (1.03-1.33)	0.0194468	0.72	China	Zhaoming Wang et al., 2017	Gastric non-cardia adenocarcinoma
15q13.3	33177670	rs347940	intronic	FMN1	A/G	1.11 (1.05-1.17)	0.000453477	1.08 (0.94-1.24)	0.269977	0.8	China/Korea	Nan Hu et al., 2015	Gastric cancer
19p13.12	15863023	rs7257304	intergenic	OR10H3	T/C	0.87 (0.81-0.94)	0.00046	0.85 (0.69-1.03)	0.0968422	0.83	China	Yongyong Shi et al., 2011	Gastric non-cardia cancer
6q14.3	86400898	rs187150116	intergenic	HTR1E	G/T	1.50 (1.19-1.88)	0.000483024	1.99 (1.48-2.67)	5.24776e-06	0	China	Zhaoming Wang et al., 2017	Gastric non-cardia adenocarcinoma
1p31.1	81320078	rs117950304	intergenic	RPL7P10	A/G	1.25 (1.10-1.42)	0.000576	1.15 (0.79-1.69)	0.469966	0.89	Japan	Tanikawa C et al., 2018	Gastric cancer
5p13.2	38210894	rs4869576	intergenic	EGFLAM	G/A	0.87 (0.80-0.94)	0.00058	0.81 (0.60-1.11)	0.198485	0.92	China	Yongyong Shi et al., 2011	Gastric non-cardia cancer
15q13.2	30260500	rs2222420	intronic	TJP1	T/C	1.15 (1.06-1.25)	0.00071	1.19 (0.92-1.53)	0.178819	0.89	China	Yongyong Shi et al., 2011	Gastric non-cardia cancer
10p12.2	23466734	rs7916519	intergenic	PTF1A	G/A	0.89 (0.84-0.95)	0.000719514	0.91 (0.79-1.05)	0.201489	0.79	China/Korea	Nan Hu et al., 2015	Gastric cancer
20p12.3	7658696	rs6117917	intergenic	HAO1	T/C	0.92 (0.87-0.96)	0.00072	0.99 (0.84-1.16)	0.896258	0.88	Japan	Tanikawa C et al., 2018	Gastric cancer
17q25.3	76633585	rs9908993	intergenic	SCAT1	G/A	0.89 (0.83-0.95)	0.000751692	0.86 (0.76-0.97)	0.0136868	0.53	China	Zhaoming Wang et al., 2017	Gastric non-cardia adenocarcinoma
11q22.3	107119989	rs79545081	intergenic	GUCY1A2	A/G	2.02 (1.32-3.08)	0.0011				European	Hannes Helgason et al., 2015	Gastric cancer
6q27	168571947	rs9364414	intergenic	LOC105378137	G/A	0.93 (0.89-0.97)	0.00121535	0.93 (0.86-1.00)	0.0407363	0.69	China/Korea	Nan Hu et al., 2015	Gastric cancer
1p36.13	19150567	rs61765798	intergenic	TAS1R2	A/G	1.18 (1.07-1.31)	0.00127275	1.22 (1.01-1.49)	0.0411142	0.68	China	Zhaoming Wang et al., 2017	Gastric non-cardia adenocarcinoma
10q26.3	133032902	rs75886908	intronic	TCERG1L	G/A	0.77 (0.65-0.90)	0.00131952	0.70 (0.52-0.95)	0.0235377	0.67	China	Zhaoming Wang et al., 2017	Gastric non-cardia adenocarcinoma
10q25.3	118017141	rs77065565	intronic	GFRA1	G/A	1.22 (1.08-1.38)	0.00146213	1.63 (1.21-2.20)	0.001361	0.56	China	Zhaoming Wang et al., 2017	Gastric non-cardia adenocarcinoma
11q22.3	107075840	rs74559115	intergenic	GUCY1A2	G/A	1.97 (1.30-2.99)	0.0015				European	Hannes Helgason et al., 2015	Gastric cancer
3q26.1	164106348	rs78826154	intergenic	MIR1263	C/G	1.44 (1.15-1.81)	0.00152434	1.74 (1.06-2.85)	0.0274004	0.76	China	Zhaoming Wang et al., 2017	Gastric non-cardia adenocarcinoma
1q41	222147550	rs371061408	ncRNA_intronic	RP11-400N13.2	A/C	1.18 (1.06-1.3)	0.001727	1.23 (0.91-1.67)	0.18518	0.88	Korea	Boyoung Park et al., 2019	Gastric cancer
2p21	42952734	rs78747266	intronic	MTA3	A/G	1.44 (1.15-1.81)	0.00173452	1.63 (1.01-2.64)	0.0442951	0.76	China	Zhaoming Wang et al., 2017	Gastric non-cardia adenocarcinoma
3q26.2	168996940	rs58922485	intronic	MECOM	G/A	1.15 (1.05-1.25)	0.00176645	1.21 (1.04-1.40)	0.0118397	0.57	China	Zhaoming Wang et al., 2017	Gastric non-cardia adenocarcinoma
5q21.3	106090828	rs11952719	intergenic	LINC01950	A/G	1.12 (1.04-1.21)	0.0019	1.21 (0.84-1.75)	0.302029	0.95	China	Yongyong Shi et al., 2011	Gastric non-cardia cancer
2p22.3	34088251	rs6716972	ncRNA_intronic	LINC01317	T/A	0.90 (0.84-0.96)	0.00198387	0.89 (0.78-1.02)	0.0983469	0.74	China	Zhaoming Wang et al., 2017	Gastric non-cardia adenocarcinoma
6q24.1	142359683	rs6910529	intergenic	NMBR	T/C	1.16 (1.06-1.27)	0.002	1.18 (0.88-1.59)	0.264635	0.9	China	Yongyong Shi et al., 2011	Gastric non-cardia cancer
1q41	222148890	rs12025565	ncRNA_intronic	RP11-815M8.1	C/A	1.17 (1.06-1.3)	0.002264	1.23 (0.91-1.67)	0.182133	0.87	Korea	Boyoung Park et al., 2019	Gastric cancer
13q31.3	92901926	rs9584006	intronic	GPC5	T/G	1.07 (1.02-1.11)	0.00231001	1.06 (0.98-1.14)	0.128328	0.59	China/Korea	Nan Hu et al., 2015	Gastric cancer
8p21.3	22900497	rs76845414	intronic	TNFRSF10B	T/C	0.75 (0.63-0.91)	0.0024238	0.66 (0.45-0.97)	0.0346759	0.69	China	Zhaoming Wang et al., 2017	Gastric non-cardia adenocarcinoma
5q11.2	57896726	rs2545790	intronic	RAB3C	G/C	1.07 (1.03-1.13)	0.00246	1.02 (0.88-1.18)	0.764767	0.9	Japan	Tanikawa C et al., 2018	Gastric cancer
8p21.1	28465696	rs7839487	intergenic	EXTL3-AS1	A/G	1.25 (1.08-1.44)	0.00262646	1.32 (0.93-1.87)	0.116924	0.83	China	Zhaoming Wang et al., 2017	Gastric non-cardia adenocarcinoma
15q26.1	93140340	rs17647701	intergenic	FAM174B	G/A	1.19 (1.06-1.33)	0.00262702	1.30 (1.05-1.60)	0.0140373	0.7	China	Zhaoming Wang et al., 2017	Gastric non-cardia adenocarcinoma
21q22.3	46610553	rs9982863	intronic	ADARB1	G/A	1.21 (1.06-1.38)	0.0041	1.14 (1.04-1.26)	0.00506463	0	China	Guangfu Jin et al., 2012	Gastric non-cardia cancer
11q22.3	106933528	rs149031559	intergenic	GUCY1A2	T/C	1.91 (1.22-2.98)	0.0045				European	Hannes Helgason et al., 2015	Gastric cancer
9p21.1	30386554	rs79776715	intergenic	LOC401497	T/C	1.38 (1.10-1.72)	0.0045119	1.69 (0.98-2.89)	0.0580949	0.78	China	Zhaoming Wang et al., 2017	Gastric non-cardia adenocarcinoma
11q22.3	103418084	rs10895458	intergenic	DYNC2H1	A/C	0.90 (0.83-0.97)	0.00933172				China/Korea	Nan Hu et al., 2015	Gastric non-cardia cancer
6p12.1	53345189	rs114337583	intergenic	GCLC	C/A	1.32 (1.06-1.64)	0.0104903	1.55 (0.95-2.53)	0.0823817	0.76	China	Zhaoming Wang et al., 2017	Gastric non-cardia adenocarcinoma
1p21.1	106750609	rs11582020	intergenic	LINC01661	C/T	1.12 (1.02-1.23)	0.01859	1.14 (0.88-1.47)	0.316155	0.87	China/Korea	Nan Hu et al., 2015	Gastric cancer
5q35.2	173834638	rs12188136	ncRNA_intronic	LINC01411	A/G	1.05 (1.01-1.10)	0.0265371	1.05 (0.94-1.17)	0.366805	0.84	China/Korea	Nan Hu et al., 2015	Gastric cancer
3q21.1	122667136	rs139120256	intronic	SEMA5B	C/T	1.35 (1.03-1.77)	0.0269789	1.95 (0.98-3.86)	0.0554172	0.83	China	Zhaoming Wang et al., 2017	Gastric non-cardia adenocarcinoma
3q21.2	124488610	rs2035265	intronic	ITGB5	T/G	0.95 (0.91-0.99)	0.0292445	0.95 (0.87-1.04)	0.279136	0.75	China/Korea	Nan Hu et al., 2015	Gastric cancer
11q22.3	103339813	rs11225815	intronic	DYNC2H1	T/C	0.95 (0.91-1.00)	0.033011	0.94 (0.84-1.06)	0.321726	0.82	China/Korea	Nan Hu et al., 2015	Gastric cancer
3q27.1	183301774	rs9824873	intergenic	KLHL24	T/C	1.05 (1.00-1.10)	0.0364328	1.02 (0.89-1.16)	0.770256	0.84	China/Korea	Nan Hu et al., 2015	Gastric cancer
12q24.32	128646063	rs11059556	intergenic	LINC02368	C/T	0.96 (0.92-1.00)	0.0557406	0.97 (0.91-1.02)	0.248064	0.54	China/Korea	Nan Hu et al., 2015	Gastric cancer
1p21.1	106765225	rs12403232	intergenic	LINC01661	T/C	1.05 (0.99-1.10)	0.0866313	1.01 (0.88-1.16)	0.863568	0.78	China/Korea	Nan Hu et al., 2015	Gastric cancer
2p25.1	8278854	rs12479058	ncRNA_intronic	LINC00299	C/A	0.91 (0.82-1.01)	0.088	0.84 (0.54-1.31)	0.448217	0.94	China	Yongyong Shi et al., 2011	Gastric non-cardia cancer
1q31.3	197971220	rs10801638	intergenic	LHX9	C/T	0.96 (0.92-1.01)	0.0926606	0.96 (0.90-1.03)	0.306173	0.51	China/Korea	Nan Hu et al., 2015	Gastric cancer
8q24.3	143759809	rs3736001	intergenic	PSCA	G/A	0.82 (0.64-1.05)	0.11				Japan	H. Sakamoto et al., 2008	Diffuse-type gastric cancer
4q22.1	90434672	rs6854472	intergenic	SNCA	G/T	1.06 (0.98-1.14)	0.142709	1.11 (0.89-1.38)	0.341121	0.78	China/Korea	Nan Hu et al., 2015	Gastric cancer
2q33.1	201686122	rs3815501	intronic	BZW1	G/A	0.97 (0.93-1.01)	0.156419	0.95 (0.78-1.16)	0.606193	0.92	China/Korea	Nan Hu et al., 2015	Gastric cancer
3q21.2	124466520	rs10934685	UTR3	UMPS	C/T	1.03 (0.99-1.08)	0.199902	1.03 (0.94-1.12)	0.575623	0.73	China/Korea	Nan Hu et al., 2015	Gastric cancer
9q34.11	133273813	rs505922	intronic	ABO	T/C	1.04 (0.98-1.11)	0.22				Japan	Chizu Tanikawa et al., 2012	Gastric cancer
11q22.2	102526610	rs2846714	intergenic	LOC101928477	T/G	0.95 (0.84-1.08)	0.429186	0.93 (0.69-1.25)	0.620825	0.82	China/Korea	Nan Hu et al., 2015	Gastric cancer
13q13.3	38103577	rs2025245	intergenic	POSTN	G/A	0.98 (0.94-1.03)	0.439813	0.98 (0.91-1.06)	0.639853	0.63	China/Korea	Nan Hu et al., 2015	Gastric cancer
1p35.2	31883925	rs4478858	intronic	SERINC2	G/A	1.01 (0.96-1.06)	0.80479	0.99 (0.82-1.20)	0.90761	0.9	China/Korea	Nan Hu et al., 2015	Gastric cancer
Gene symbol in the intergenic region was presented by the nearest gene. 1. OR (95% CI) and P-value were estimated using fixed-effect model 2. OR (95% CI) and P-value were estimated using random-effect model Random-effect model was not estimated due to the no results from validation or insufficient information to perform the meta-analysis (Some studies indicated insufficient information about each…
