# Supplementary material for: Systematic review of gastric cancer-associated genetic variants, gene-based meta-analysis, and gene-level functional analysis to identify candidate genes for drug development
Source: Front Genet. 2022 Aug 16;13:928783. doi: 10.3389/fgene.2022.928783 (PMC9446437; doi:10.3389/fgene.2022.928783)
Supplement: Supplementary file 6 [file Table4.XLSX]

## Sheet: Sheet1
Supplementary Table S4. The results of systematic review for single nucleotide polymorphisms associated with gastric cancer included in the eligible studeis
							Discovery		Replication 1		Replication 2		Replication 3		Replication 4		Meta-analysis1
SNP	SNP function	Chr	Gene	Position	Alleles	MAF	OR (95% CI)	P-value	OR (95% CI)	P-value	OR (95% CI)	P-value	OR (95% CI)	P-value	OR (95% CI)	P-value	OR (95% CI)	P-value	Country	Authors	Phenotype
rs61765798	intergenic	1p36.13	TAS1R2	19150567	A/G	0.13	1.32 (1.12-1.56)	0.0010111	1.11 (0.77-1.58)	0.581727	1.56 (1.18-2.07)	0.00175088	1.01 (0.86-1.18)	0.902347			1.18 (1.07-1.31)	0.00127275	China	Zhaoming Wang et al., 2017	Gastric non-cardia adenocarcinoma
rs2457827	intronic	1p31.3	L1TD1	62673691	A/T	0.23	0.82 (0.73-0.92)	0.0010084	0.92 (0.71-1.18)	0.507894	0.69 (0.57-0.84)	0.000162329	0.98 (0.88-1.10)	0.773353			0.87 (0.81-0.93)	0.000139394	China	Zhaoming Wang et al., 2017	Gastric non-cardia adenocarcinoma
rs117950304	intergenic	1p31.1	RPL7P10	81320078	A/G	0.9768	1.66945	3.332e-08	0.9291	0.592	0.9558	0.718					1.2534	0.000576	Japan	Tanikawa C et al., 2018	Gastric cancer
rs4460629	intergenic	1q22	KRTCAP2	155135335	C/T	0.16	0.78	8.381e-18											Japan	Tanikawa C et al., 2018	Gastric cancer
rs4460629	intergenic	1q22	KRTCAP2	155135335	C/T	0.142	0.68 (0.59-0.79)	3.37e-07	0.91 (0.74-1.11)	0.34							0.75 (0.67-0.85)	2.26e-06	China/Singapore	Christian C Abnet et al., 2010	Gastric adenocarcinoma cancer
rs4460629	intergenic	1q22	KRTCAP2	155135335	C/T	0.142	0.72 (0.61-0.85)	0.000113	0.89 (0.58-1.36)	0.58							0.74 (0.64-0.86)	0.000127	China/Singapore	Christian C Abnet et al., 2010	Gastric cardia cancer
rs4460629	intergenic	1q22	KRTCAP2	155135335	C/T	0.142	0.59 (0.47-0.75)	1.53e-05	0.97 (0.77-1.22)	0.79							0.75 (0.64-0.88)	0.000538	China/Singapore	Christian C Abnet et al., 2010	Gastric non-cardia cancer
rs4460629	intergenic	1q22	KRTCAP2	155135335	C/T	0.14	0.69 (0.60-0.80)	8.21e-07											China	Mulong Du et al., 2020	Gastric cancer
rs11165389		1p21.3		95350307	T/G	0.22	0.53 (0.44-0.64)	6.03e-12	0.97 (0.87-1.09)	0.627									China	Yongyong Shi et al., 2011	Gastric non-cardia cancer
rs4072037	exonic	1q22	MUC1	155162067	A/G	0.17	0.76	2.081e-21											Japan	Tanikawa C et al., 2018	Gastric cancer
rs4072037	exonic	1q22	MUC1	155162067	A/G	0.16	0.76 (0.65-0.87)	0.0001313	0.87 (0.61-1.22)	0.416941	0.84 (0.66-1.08)	0.170341	0.68 (0.59-0.77)	9.62953e-09	0.75(0.67-0.84)	1.21915e-06	0.74 (0.69-0.79)	6.28078e-17	China	Zhaoming Wang et al., 2017	Gastric non-cardia adenocarcinoma
rs4072037	exonic	1q22	MUC1	155162067	A/G	0.162	0.76 (0.68-0.86)	3.076e-06	0.74 (0.60-0.92)	0.0056819	0.76 (0.69-0.84)	6.59307e-08					0.76 (0.71-0.81)	1.99e-14	China/Korea	Nan Hu et al., 2015	Gastric cancer
rs4072037	exonic	1q22	MUC1	155162067	A/G	0.162	0.76 (0.65-0.88)	0.0002209	0.46 (0.23-0.93)	0.0259832	0.74 (0.64-0.86)	4.96963e-05					0.74 (0.67-0.82)	8.87e-09	China/Korea	Nan Hu et al., 2015	Gastric cardia cancer
rs4072037	exonic	1q22	MUC1	155162067	A/G	0.162	0.75 (0.65-0.87)	0.0001761	0.77 (0.62-0.96)	0.0195193	0.76 (0.67-0.86)	1.07163e-05					0.75 (0.70-0.83)	4.53e-10	China/Korea	Nan Hu et al., 2015	Gastric non-cardia cancer
rs4072037	exonic	1q22	MUC1	155162067	A/G	0.159	0.71 (0.62-0.82)	1.1e-06	0.84 (0.69-1.02)	0.083							0.75 (0.67-0.84)	4.22e-07	China/Singapore	Christian C Abnet et al., 2010	Gastric adenocarcinoma cancer
rs4072037	exonic	1q22	MUC1	155162067	A/G	0.159	0.75 (0.65-0.88)	0.000337	0.74 (0.48-1.15)	0.18							0.75 (0.65-0.87)	9.45e-05	China/Singapore	Christian C Abnet et al., 2010	Gastric cardia cancer
rs4072037	exonic	1q22	MUC1	155162067	A/G	0.159	0.60 (0.47-0.75)	7.26e-06	0.91 (0.73-1.14)	0.4							0.72 (0.62-0.85)	5.74e-05	China/Singapore	Christian C Abnet et al., 2010	Gastric non-cardia cancer
rs4072037	exonic	1q22	MUC1	155162067	A/G	0.15	0.72 (0.62-0.82)	2.43e-06											China	Mulong Du et al., 2020	Gastric cancer
rs12411216	intergenic	1q22	MIR92B;MUC1	155164480	C/A	0.15	0.72 (0.62-0.82)	2.16e-06											China	Mulong Du et al., 2020	Gastric cancer
rs12411216	intergenic	1q22	MIR92B;MUC1	155164480	C/A	0.18	0.760456	1.484e-21											Japan	Tanikawa C et al., 2018	Gastric cancer
rs760077	exonic	1q22	MTX1	155178782	T/A	0.17	1.341	3.399e-23											Japan	Tanikawa C et al., 2018	Gastric cancer
rs760077	exonic	1q22	MTX1	153445406	T/A	0.351	1.27 (1.18-1.37)	1.1e-09											European	Hannes Helgason et al., 2015	Gastric cancer
rs760077	exonic	1q22	MTX1	153445406	T/A	0.351	1.27 (1.16-1.37)	2.6e-08											European	Hannes Helgason et al., 2015	Gastric cancer adenocarcinoma
rs760077	exonic	1q22	MTX1	153445406	T/A	0.14	0.71 (0.61-0.82)	7.08e-06											China	Mulong Du et al., 2020	Gastric cancer
rs2974935	intronic	1q22	MTX1	155181843	T/G	0.15	0.72 (0.63-0.83)	3.41e-06											China	Mulong Du et al., 2020	Gastric cancer
rs2974935	intronic	1q22	MTX1	155181843	T/G	0.18	0.758725	7.616e-22											Japan	Tanikawa C et al., 2018	Gastric cancer
rs2075570	intronic	1q22	MTX1	155182164	T/C	0.15	0.72 (0.63-0.83)	2.87e-06											China	Mulong Du et al., 2020	Gastric cancer
rs2075570	intronic	1q22	MTX1	155182164	T/C	0.18	0.75815	7.618e-22											Japan	Tanikawa C et al., 2018	Gastric cancer
rs6676150	intergenic	1q22	KRTCAP2; HMGN2P18	153390461	C/G	0.333	0.80 (0.74-0.86)	1.5e-08											European	Hannes Helgason et al., 2015	Gastric cancer
rs6676150	intergenic	1q22	KRTCAP2; HMGN2P18	153390461	C/G	0.333	0.79 (0.73-0.86)	4.8e-08											European	Hannes Helgason et al., 2015	Gastric cancer adenocarcinoma
rs6676150	intergenic	1q22	KRTCAP2; HMGN2P18	153390461	G/C	0.11	0.68 (0.58-0.80)	5.36e-06											China	Mulong Du et al., 2020	Gastric cancer
rs140081212 (rs2990223)	ncRNA_intronic	1q22	GBAP1	155184975	G/A	0.18	1.347	3.094e-23											Japan	Tanikawa C et al., 2018	Gastric cancer
rs140081212 (rs2990223)	ncRNA_intronic	1q22	GBAP1	155184975	G/A	0.354	1.27 (1.18-1.37)	7.9e-10											European	Hannes Helgason et al., 2015	Gastric cancer
rs140081212 (rs2990223)	ncRNA_intronic	1q22	GBAP1	155184975	G/A	0.354	1.27 (1.16-1.37)	1.8e-08											European	Hannes Helgason et al., 2015	Gastric cancer adenocarcinoma
rs1057941	ncRNA_exonic	1q22	GBAP1	155186742	A/G	0.19	0.742942	1.026e-25	0.8378	0.00621	0.7175	1.06e-07					0.75	2.36e-33	Japan	Tanikawa C et al., 2018	Gastric cancer
rs1057941	ncRNA_exonic	1q22	GBAP1	155186742	A/G	0.1868	0.674764	2.69e-12											Japan	Tanikawa C et al., 2018	Diffuse-type gastric cancer
rs1057941	ncRNA_exonic	1q22	GBAP1	155186742	A/G	0.1868	0.831947	0.000507											Japan	Tanikawa C et al., 2018	Intestinal-type gastric cancer
rs1057941	ncRNA_exonic	1q22	GBAP1	155186742	A/G	0.186846	0.735294	1.03e-14											Japan	Tanikawa C et al., 2018	Early-onset gastric cancer
rs1057941	ncRNA_exonic	1q22	GBAP1	155186742	A/G	0.186846	0.751315	1.06e-14											Japan	Tanikawa C et al., 2018	Late-onset gastric cancer
rs1057941	ncRNA_exonic	1q22	GBAP1	155186742	A/G	0.16	0.73 (0.64-0.84)	6.87e-06											China	Mulong Du et al., 2020	Gastric cancer
rs28445596	ncRNA_exonic	1q22	GBAP1	155186729	C/T	0.15	0.72 (0.62-0.82)	2.66e-06											China	Mulong Du et al., 2020	Gastric cancer
rs28445596	ncRNA_exonic	1q22	GBAP1	155186729	C/T	0.17	0.757576	7.139e-22											Japan	Tanikawa C et al., 2018	Gastric cancer
rs2990220	intronic	1q22	GBAP1	155190254	A/T	0.15	0.72 (0.63-0.83)	3.07e-06											China	Mulong Du et al., 2020	Gastric cancer
rs2990220	intronic	1q22	GBAP1	155190254	A/T	0.17	0.746826	2.905e-23											Japan	Tanikawa C et al., 2018	Gastric cancer
rs497829	intronic	1q22	GBAP1	155193532	G/C	0.16	0.72 (0.62-0.82)	1.66e-06											China	Mulong Du et al., 2020	Gastric cancer
rs497829	intronic	1q22	GBAP1	155193532	G/C	0.18	0.762195	2.451e-21											Japan	Tanikawa C et al., 2018	Gastric cancer
rs2049805	intronic	1q22	GBAP1	155194980	C/T	0.16	0.72 (0.62-0.82)	1.66e-06											China	Mulong Du et al., 2020	Gastric cancer
rs2049805	intronic	1q22	GBAP1	155194980	C/T	0.18	0.762195	2.464e-21											Japan	Tanikawa C et al., 2018	Gastric cancer
rs2974931	intronic	1q22	GBAP1	155195215	G/C	0.16	0.72 (0.63-0.83)	2.81e-06											China	Mulong Du et al., 2020	Gastric cancer
rs2974931	intronic	1q22	GBAP1	155195215	G/C	0.18	0.761035	2.882e-21											Japan	Tanikawa C et al., 2018	Gastric cancer
rs2974930	intronic	1q22	GBAP1	155196717	G/A	0.15	0.72 (0.63-0.82)	2.45e-06											China	Mulong Du et al., 2020	Gastric cancer
rs2974930	intronic	1q22	GBAP1	155196717	G/A	0.18	0.762195	2.436e-21											Japan	Tanikawa C et al., 2018	Gastric cancer
rs117431282	intronic	1q22	DAP3P1	155565760	G/A	0.03	0.48 (0.35-0.68)	2.31e-05											China	Mulong Du et al., 2020	Gastric cancer
rs117431282	intronic	1q22	DAP3P1	155565760	G/A	0.05	0.682128	2.723e-07											Japan	Tanikawa C et al., 2018	Gastric cancer
rs2974929	intergenic	1q22	MTX1P1;GBAP1	155197268	C/T	0.13	0.73 (0.63-0.85)	3.95e-05											China	Mulong Du et al., 2020	Gastric cancer
rs2974929	intergenic	1q22	MTX1P1;GBAP1	155197268	C/T	0.14	0.71736	8.357e-22											Japan	Tanikawa C et al., 2018	Gastric cancer
rs2990245	intergenic	1q22	MTX1P1;GBAP1	155197462	T/C	0.15	0.72 (0.63-0.82)	2.45e-06											China	Mulong Du et al., 2020	Gastric cancer
rs2990245	intergenic	1q22	MTX1P1;GBAP1	155197462	T/C	0.18	0.760456	2.394e-21											Japan	Tanikawa C et al., 2018	Gastric cancer
rs80142782	intronic	1q22	ASH1L	155485027	C/T	0.07	0.66	1.013e-09											Japan	Tanikawa C et al., 2018	Gastric cancer
rs80142782	intronic	1q22	ASH1L	155485027	C/T	0.07	0.68 (0.55-0.86)	0.000744	0.47 (0.27-0.80)	0.00539	0.56 (0.38-0.82)	0.00255	0.61 (0.50-0.73)	1.46311e-07	0.64 (0.54-0.75)	1.16415e-07	0.62 (0.56-0.69)	1.71367e-19	China	Zhaoming Wang et al., 2017	Gastric non-cardia adenocarcinoma
rs4971101	intergenic	1q22	KRTCAP2; HMGN2P18	155157635	A/G	0.17	0.75 (0.65-0.85)	1.15e-05											China	Mulong Du et al., 2020	Gastric cancer
rs4971101	intergenic	1q22	KRTCAP2; HMGN2P18	155157635	A/G	0.19	0.75	1.872e-24											Japan	Tanikawa C et al., 2018	Gastric cancer
rs12752585	intergenic	1q22	KRTCAP2; HMGN2P18	155135406	A/G	0.14	0.70 (0.60-0.81)	1.51e-06											China	Mulong Du et al., 2020	Gastric cancer
rs12752585	intergenic	1q22	KRTCAP2; HMGN2P18	155135406	A/G	0.16	0.777001	8.341e-18											Japan	Tanikawa C et al., 2018	Gastric cancer
rs4971085	intergenic	1q22	KRTCAP2; HMGN2P18	155138222	C/T	0.14	0.70 (0.60-0.81)	1.51e-06											China	Mulong Du et al., 2020	Gastric cancer
rs4971085	intergenic	1q22	KRTCAP2; HMGN2P18	155138222	C/T	0.16	0.776397	7.783e-18											Japan	Tanikawa C et al., 2018	Gastric cancer
rs11264337	intergenic	1q22	KRTCAP2; HMGN2P18	155138450	T/C	0.14	0.70 (0.60-0.81)	1.51e-06											China	Mulong Du et al., 2020	Gastric cancer
rs11264337	intergenic	1q22	KRTCAP2; HMGN2P18	155138450	T/C	0.16	0.776397	7.612e-18											Japan	Tanikawa C et al., 2018	Gastric cancer
rs11264338	intergenic	1q22	KRTCAP2; HMGN2P18	155138557	G/A	0.14	0.70 (0.60-0.81)	1.84e-06											China	Mulong Du et al., 2020	Gastric cancer
rs11264338	intergenic	1q22	KRTCAP2; HMGN2P18	155138557	G/A	0.16	0.776397	7.612e-18											Japan	Tanikawa C et al., 2018	Gastric cancer
rs7556304	intergenic	1q22	KRTCAP2; HMGN2P18	155139509	C/T	0.14	0.70 (0.60-0.81)	1.51e-06											China	Mulong Du et al., 2020	Gastric cancer
rs7556304	intergenic	1q22	KRTCAP2; HMGN2P18	155139509	C/T	0.16	0.776397	7.082e-18											Japan	Tanikawa C et al., 2018	Gastric cancer
rs11264339	intergenic	1q22	KRTCAP2; HMGN2P18	155140648	T/C	0.14	0.70 (0.61-0.81)	2.2e-06											China	Mulong Du et al., 2020	Gastric cancer
rs11264339	intergenic	1q22	KRTCAP2; HMGN2P18	155140648	T/C	0.16	0.776397	6.339e-18											Japan	Tanikawa C et al., 2018	Gastric cancer
rs2070803	intronic	1q22	RP11-201K10.3	155157715	G/A	0.17	0.75 (0.65-0.85)	1.26e-05											China	Mulong Du et al., 2020	Gastric cancer
rs2070803	intronic	1q22	RP11-201K10.3	155157715	G/A	0.19	0.750188	1.778e-24											Japan	Tanikawa C et al., 2018	Gastric cancer
rs4971066	intronic	1q22	EFNA1	155105882	G/T	0.16	0.73 (0.63-0.83)	6.48e-06											China	Mulong Du et al., 2020	Gastric cancer
rs4971066	intronic	1q22	EFNA1	155105882	G/T	0.1	0.84246	9.891e-07											Japan	Tanikawa C et al., 2018	Gastric cancer
rs4421576	intronic	1q22	KRTCAP2	155142210	G/A	0.14	0.70 (0.61-0.81)	2.2e-06											China	Mulong Du et al., 2020	Gastric cancer
rs4421576	intronic	1q22	KRTCAP2	155142210	G/A	0.16	0.776397	6.292e-18											Japan	Tanikawa C et al., 2018	Gastric cancer
rs4276914	intronic	1q22	KRTCAP2	155142229	A/G	0.14	0.70 (0.61-0.81)	2.2e-06											China	Mulong Du et al., 2020	Gastric cancer
rs4276914	intronic	1q22	KRTCAP2	155142229	A/G	0.16	0.775795	6.263e-18											Japan	Tanikawa C et al., 2018	Gastric cancer
rs4971088	intronic	1q22	KRTCAP2	155142883	A/T	0.14	0.70 (0.61-0.81)	2.41e-06											China	Mulong Du et al., 2020	Gastric cancer
rs4971088	intronic	1q22	KRTCAP2	155142883	A/T	0.17	0.775194	5.6e-18											Japan	Tanikawa C et al., 2018	Gastric cancer
rs4971089	intronic	1q22	KRTCAP2	155142927	G/A	0.14	0.70 (0.60-0.81)	2.29e-06											China	Mulong Du et al., 2020	Gastric cancer
rs4971089	intronic	1q22	KRTCAP2	155142927	G/A	0.17	0.775194	5.801e-18											Japan	Tanikawa C et al., 2018	Gastric cancer
rs4971093	intronic	1q22	KRTCAP2	155144300	A/G	0.15	0.74 (0.64-0.85)	1.75e-05											China	Mulong Du et al., 2020	Gastric cancer
rs4971093	intronic	1q22	KRTCAP2	155144300	A/G	0.18	0.759878	1.448e-21											Japan	Tanikawa C et al., 2018	Gastric cancer
rs4971059	intronic	1q22	TRIM46	155148781	A/G	0.15	0.74 (0.64-0.85)	1.53e-05											China	Mulong Du et al., 2020	Gastric cancer
rs4971059	intronic	1q22	TRIM46	155148781	A/G	0.18	0.761615	1.607e-21											Japan	Tanikawa C et al., 2018	Gastric cancer
rs3814316	intronic	1q22	TRIM46	155149718	A/G	0.16	0.73 (0.64-0.84)	9.18e-06											China	Mulong Du et al., 2020	Gastric cancer
rs3814316	intronic	1q22	TRIM46	155149718	A/G	0.18	0.763359	2.491e-21											Japan	Tanikawa C et al., 2018	Gastric cancer
rs9426886	intronic	1q22	TRIM46	155151754	T/A	0.16	0.72 (0.63-0.82)	2.12e-06											China	Mulong Du et al., 2020	Gastric cancer
rs9426886	intronic	1q22	TRIM46	155151754	T/A	0.19	0.750751	2.946e-24											Japan	Tanikawa C et al., 2018	Gastric cancer
rs76872124	intronic	1q22	TRIM46	155152205	C/T	0.06	0.58 (0.46-0.73)	2.32e-06											China	Mulong Du et al., 2020	Gastric cancer
rs76872124	intronic	1q22	TRIM46	155152205	C/T	0.04	0.726216	4.567e-07											Japan	Tanikawa C et al., 2018	Gastric cancer
rs4971100	intronic	1q22	TRIM46	155155731	A/G	0.17	0.75 (0.66-0.86)	1.92e-05											China	Mulong Du et al., 2020	Gastric cancer
rs4971100	intronic	1q22	TRIM46	155155731	A/G	0.19	0.750188	1.97e-24											Japan	Tanikawa C et al., 2018	Gastric cancer
rs2974937	intronic	1q22	THBS3	155168849	T/C	0.15	0.72 (0.63-0.82)	2.71e-06											China	Mulong Du et al., 2020	Gastric cancer
rs2974937	intronic	1q22	THBS3	155168849	T/C	0.18	0.759301	1.051e-21											Japan	Tanikawa C et al., 2018	Gastric cancer
rs423144	intronic	1q22	THBS3	155169355	T/G	0.17	0.75 (0.66-0.86)	2.75e-05											China	Mulong Du et al., 2020	Gastric cancer
rs423144	intronic	1q22	THBS3	155169355	T/G	0.19	0.744048	1.361e-25											Japan	Tanikawa C et al., 2018	Gastric cancer
rs2066981	intronic	1q22	THBS3	155172379	A/G	0.15	0.73 (0.63-0.84)	1.12e-05											China	Mulong Du et al., 2020	Gastric cancer
rs2066981	intronic	1q22	THBS3	155172379	A/G	0.18	0.759301	9.126e-22											Japan	Tanikawa C et al., 2018	Gastric cancer
rs2075571	intronic	1q22	THBS3	155174106	T/C	0.16	0.76 (0.67-0.87)	6.26e-05											China	Mulong Du et al., 2020	Gastric cancer
rs2075571	intronic	1q22	THBS3	155174106	T/C	0.19	0.745156	1.197e-25											Japan	Tanikawa C et al., 2018	Gastric cancer
rs370545	intronic	1q22	THBS3	155175390	G/A	0.15	0.73 (0.63-0.84)	1.17e-05											China	Mulong Du et al., 2020	Gastric cancer
rs370545	intronic	1q22	THBS3	155175390	G/A	0.18	0.759301	8.693e-22											Japan	Tanikawa C et al., 2018	Gastric cancer
rs914615	intronic	1q22	THBS3	155175892	G/A	0.15	0.73 (0.63-0.84)	1.18e-05											China	Mulong Du et al., 2020	Gastric cancer
rs914615	intronic	1q22	THBS3	155175892	G/A	0.18	0.758725	7.752e-22											Japan	Tanikawa C et al., 2018	Gastric cancer
rs11264349	intronic	1q22	HCN3	155248113	T/A	0.22	0.79 (0.7-0.88)	6.73e-05											China	Mulong Du et al., 2020	Gastric cancer
rs11264349	intronic	1q22	HCN3	155248113	T/A	0.23	0.83612	5.243e-14											Japan	Tanikawa C et al., 2018	Gastric cancer
rs138597847	intronic	1q22	MSTO1	155583628	A/C	0.06	0.59 (0.47-0.74)	7.13e-06											China	Mulong Du et al., 2020	Gastric cancer
rs138597847	intronic	1q22	MSTO1	155583628	A/C	0.07	0.69541	2.094e-08											Japan	Tanikawa C et al., 2018	Gastric cancer
rs148001269	intronic	1q22	DAP3	155694169	A/G	0.05	0.57 (0.44-0.74)	1.9e-05											China	Mulong Du et al., 2020	Gastric cancer
rs148001269	intronic	1q22	DAP3	155694169	A/G	0.06	0.665336	2.626e-09											Japan	Tanikawa C et al., 2018	Gastric cancer
rs140449886	intronic	1q22	GON4L	155734699	T/C	0.03	0.48 (0.35-0.66)	9.28e-06											China	Mulong Du et al., 2020	Gastric cancer
rs140449886	intronic	1q22	GON4L	155734699	T/C	0.05	0.666667	1.952e-07											Japan	Tanikawa C et al., 2018	Gastric cancer
rs75797460	intergenic	1q31.3	F13B,ASPM	197039343	A/G	0.1	0.75 (0.63-0.90)	0.002311	0.62 (0.40-0.98)	0.0387059	0.56 (0.38-0.81)	0.00232721	1.08 (0.93-1.26)	0.328415			0.81 (0.72-0.90)	0.000104449	China	Zhaoming Wang et al., 2017	Gastric non-cardia adenocarcinoma
rs12025565	ncRNA_intronic	1q41	LINC02257;LINC02474	222148890	C/A	0.25	1.45 (1.21-1.73)	4.47e-05	1.06 (0.93-1.2)	0.3841							1.17 (1.06-1.3)	0.002264	Korea	Boyoung Park et al., 2019	Gastric cancer
rs371061408	ncRNA_intronic	1q41	LINC02257;LINC02474	222147550	A/C	0.24	1.45 (1.21-1.73)	4.63e-05	1.06 (0.94-1.21)	0.3283							1.18 (1.06-1.3)	0.001727	Korea	Boyoung Park et al., 2019	Gastric cancer
rs10801638	intergenic	1q31.3	LHX9;NEK7	197971220	C/T	0.318	0.88 (0.81-0.96)	0.0041892	0.99 (0.92-1.06)	0.695787	0.99 (0.91-1.09)	0.896071	1.03 (0.88-1.21)	0.680517			0.96 (0.92-1.01)	0.0926606	China/Korea	Nan Hu et al., 2015	Gastric cancer
rs10801638	intergenic	1q31.3	LHX9;NEK7	197971220	C/T	0.318	0.79 (0.71-0.89)	4.55e-05	1.02 (0.93-1.11)	0.71632	1.00 (0.90-1.12)	0.948158	1.04 (0.70-1.54)	0.842816			0.95 (0.90-1.01)	0.0786318	China/Korea	Nan Hu et al., 2015	Gastric cardia cancer
rs10801638	intergenic	1q31.3	LHX9;NEK7	197971220	C/T	0.318	1.00 (0.89-1.12)	0.991989	0.96 (0.88-1.04)	0.312771	1.02 (0.90-1.15)	0.778241	1.03 (0.88-1.21)	0.701105			0.99 (0.94-1.05)	0.70348	China/Korea	Nan Hu et al., 2015	Gastric non-cardia cancer
rs4478858	intronic	1p35.2	SERINC2	31883925	G/A	0.196	1.18 (1.07-1.30)	0.0005927	1.00 (0.92-1.08)	0.934538	0.87 (0.78-0.96)	0.0083333	0.93 (0.77-1.11)	0.407786			1.01 (0.96-1.06)	0.80479	China/Korea	Nan Hu et al., 2015	Gastric cancer
rs4478858	intronic	1p35.2	SERINC2	31883925	G/A	0.196	1.11 (0.99-1.26)	0.0838988	1.04 (0.95-1.15)	0.393804	0.85 (0.75-0.96)	0.0074513	0.87 (0.54-1.41)	0.569566			1.00 (0.94-1.07)	0.979118	China/Korea	Nan Hu et al., 2015	Gastric cardia cancer
rs4478858	intronic	1p35.2	SERINC2	31883925	G/A	0.196	1.32 (1.16-1.49)	1.287e-05	0.94 (0.85-1.04)	0.245787	0.90 (0.79-1.03)	0.133263	0.94 (0.78-1.12)	0.477511			1.02 (0.96-1.08)	0.581452	China/Korea	Nan Hu et al., 2015	Gastric non-cardia cancer
rs11582020	intergenic	1p21.1	LINC01677;LINC01661	106750609	C/T	0.051	1.45 (1.23-1.72)	7.416e-06	0.98 (0.86-1.11)	0.706914	1.03 (0.80-1.33)	0.831201					1.12 (1.02-1.23)	0.01859	China/Korea	Nan Hu et al., 2015	Gastric cancer
rs11582020	intergenic	1p21.1	LINC01677;LINC01661	106750609	C/T	0.051	1.23 (0.99-1.52)	0.0615755	0.95 (0.81-1.12)	0.543433	0.86 (0.44-1.69)	0.664308					1.03 (0.91-1.17)	0.592484	China/Korea	Nan Hu et al., 2015	Gastric cardia cancer
rs11582020	intergenic	1p21.1	LINC01677;LINC01661	106750609	C/T	0.051	1.67 (1.36-2.05)	6.247e-07	0.99 (0.84-1.16)	0.884456	1.04 (0.80-1.35)	0.758299					1.17 (1.05-1.32)	0.00546668	China/Korea	Nan Hu et al., 2015	Gastric non-cardia cancer
rs12403232	intergenic	1p21.1	LINC01677;LINC01661	106765225	T/C	0.174	1.16 (1.04-1.28)	0.0049761	1.08 (0.99-1.17)	0.076953	0.98 (0.88-1.09)	0.688977	0.81 (0.68-0.97)	0.0211594			1.05 (0.99-1.10)	0.0866313	China/Korea	Nan Hu et al., 2015	Gastric cancer
rs12403232	intergenic	1p21.1	LINC01677;LINC01661	106765225	T/C	0.174	1.03 (0.90-1.17)	0.663883	1.07 (0.97-1.19)	0.162922	1.01 (0.90-1.15)	0.818161	0.7 (0.43-1.13)	0.139145			1.04 (0.97-1.11)	0.288748	China/Korea	Nan Hu et al., 2015	Gastric cardia cancer
rs12403232	intergenic	1p21.1	LINC01677;LINC01661	106765225	T/C	0.174	1.33 (1.17-1.52)	1.278e-05	1.06 (0.96-1.17)	0.25849	0.89 (0.77-1.03)	0.107605	0.82 (0.68-0.98)	0.0274375			1.05 (0.98-1.12)	0.167272	China/Korea	Nan Hu et al., 2015	Gastric non-cardia cancer
rs7512851	Intergenic	1p34.2	RNU6-870P;FAM183A	43568133	G/A	0.01	0.23 (0.13-0.41)	4.848e-07											USA	Sara R. Rashkin et al, 2020	Gastric cancer
rs149015592	intronic	1p34.1	MAST2	rs149015592	T/C	0.01	0.22 (0.12-0.40)	7.261e-07											USA	Sara R. Rashkin et al, 2020	Gastric cancer
rs75460256	intronic	2q12.2	C2orf40	106687838	A/G	0.02	0.52		0.67								0.53 (0.43-0.66)	1.039e-08	UK/USA	Sara R. Rashkin et al, 2020	Gastric cancer
rs138233937	intronic	2p16.2	ACYP2	54454559	C/T	0.01	0.23 (0.13-0.40)	3.517e-07											USA	Sara R. Rashkin et al, 2020	Gastric cancer
rs10173378	intergenic	2p21	LINC02580;ZFP36L2	43346789	A/G	0.211	1.28 (1.17-1.41)	1.834e-07	1.06 (0.98-1.14)	0.140701	1.00 (0.90-1.10)	0.926389	1.03 (0.87-1.21)	0.744565			1.10 (1.05-1.15)	0.000196709	China/Korea	Nan Hu et al., 2015	Gastric cancer
rs10173378	intergenic	2p21	LINC02580;ZFP36L2	43346789	A/G	0.211	1.26 (1.12-1.41)	0.0001053	1.04 (0.94-1.14)	0.435062	1.01 (0.90-1.13)	0.888153	1.06 (0.70-1.62)	0.773879			1.09 (1.02-1.16)	0.00757709	China/Korea	Nan Hu et al., 2015	Gastric cardia cancer
rs10173378	intergenic	2p21	LINC02580;ZFP36L2	43346789	A/G	0.211	1.32 (1.17-1.49)	7.761e-06	1.07 (0.97-1.18)	0.154302	0.94 (0.82-1.07)	0.360829	1.03 (0.87-1.22)	0.768579			1.09 (1.03-1.16)	0.00459794	China/Korea	Nan Hu et al., 2015	Gastric non-cardia cancer
rs10173378	intergenic	2p21	LINC02580;ZFP36L2	43346789	A/G	0.22	1.26 (1.13-1.41)	2.91e-05											China	Mulong Du et al., 2020	Gastric cancer
rs62134018	intronic	2p22.2	RMDN2	38172164	G/A	0.06	0.7		0.57								0.67 (0.58-0.78)	3.237e-07	UK/USA	Sara R. Rashkin et al, 2020	Gastric cancer
rs12479058	ncRNA_intronic	2p25.1	LINC00299	8278854	C/A	0.16	0.67(0.56-0.81)	2.43e-05	1.05(0.93-1.19)	0.442									China	Yongyong Shi et al., 2011	Gastric non-cardia cancer
rs1477450	intergenic	2q14.1	DPP10;DDX18	118448486	T/C	0.37	1.43(1.24-1.64)	6.03e-07	1.08(0.99-1.19)	0.0915									China	Yongyong Shi et al., 2011	Gastric non-cardia cancer
rs12463773	intronic	2q22.3	GTDC1	144908230	T/A	0.15	0.54(0.44-0.67)	8.99e-09	0.89(0.78-1.02)	0.102									China	Yongyong Shi et al., 2011	Gastric non-cardia cancer
rs888103	intronic	2q23.2	LYPD6	150227436	C/T	0.131	0.75 (0.66-0.85)	7.383e-06	0.91 (0.80-1.04)	0.151671	0.95 (0.76-1.19)	0.65731					0.84 (0.77-0.91)	4.27433e-05	China/Korea	Nan Hu et al., 2015	Gastric cancer
rs888103	intronic	2q23.2	LYPD6	150227436	C/T	0.131	0.75 (0.64-0.89)	0.0006482	0.91 (0.78-1.06)	0.210369	1.71 (1.05-2.79)	0.030072					0.86 (0.77-0.96)	0.00716359	China/Korea	Nan Hu et al., 2015	Gastric cardia cancer
rs888103	intronic	2q23.2	LYPD6	150227436	C/T	0.131	0.78 (0.66-0.92)	0.0029911	0.91 (0.76-1.07)	0.25903	0.88 (0.69-1.12)	0.289828					0.85 (0.76-0.94)	0.00209752	China/Korea	Nan Hu et al., 2015	Gastric non-cardia cancer
rs3815501	intronic	2q33.1	BZW1	201686122	G/A	0.476	0.86 (0.79-0.93)	0.0001528	1.00 (0.94-1.07)	0.98662	1.05 (0.97-1.15)	0.24486	1.00 (0.86-1.15)	0.953679			0.97 (0.93-1.01)	0.156419	China/Korea	Nan Hu et al., 2015	Gastric cancer
rs3815501	intronic	2q33.1	BZW1	201686122	G/A	0.476	0.81 (0.73-0.90)	4.117e-05	1.04 (0.96-1.13)	0.347142	1.06 (0.96-1.17)	0.251839	0.92 (0.64-1.31)	0.641112			0.97 (0.92-1.03)	0.334213	China/Korea	Nan Hu et al., 2015	Gastric cardia cancer
rs3815501	intronic	2q33.1	BZW1	201686122	G/A	0.476	0.89 (0.81-0.99)	0.0366956	0.96 (0.89-1.04)	0.323391	1.03 (0.92-1.15)	0.599745	1.00 (0.87-1.16)	0.99286			0.96 (0.91-1.01)	0.15561	China/Korea	Nan Hu et al., 2015	Gastric non-cardia cancer
rs11884368	intergenic	2q36.2	CUL3;DOCK10	225534192	A/C	0.471	0.83 (0.77-0.90)	6.667e-06	0.93 (0.87-0.99)	0.0202916	1.01 (0.92-1.09)	0.892845	0.85 (0.74-0.98)	0.0244462			0.91 (0.87-0.95)	1.15741e-05	China/Korea	Nan Hu et al., 2015	Gastric cancer
rs11884368	intergenic	2q36.2	CUL3;DOCK10	225534192	A/C	0.471	0.77 (0.70-0.86)	1.145e-06	0.93 (0.85-1.00)	0.0638659	0.99 (0.90-1.09)	0.876388	0.82 (0.56-1.19)	0.291803			0.90 (0.85-0.95)	9.02515e-05	China/Korea	Nan Hu et al., 2015	Gastric cardia cancer
rs11884368	intergenic	2q36.2	CUL3;DOCK10	225534192	A/C	0.471	0.88 (0.79-0.97)	0.0151947	0.93 (0.86-1.01)	0.0761332	1.02 (0.91-1.14)	0.71382	0.82 (0.71-0.95)	0.0087209			0.92 (0.87-0.97)	0.00208345	China/Korea	Nan Hu et al., 2015	Gastric non-cardia cancer
rs11884368	intergenic	2q36.2	CUL3;DOCK10	225534192	A/C	0.47	0.82 (0.75-0.90)	3.54e-05											China	Mulong Du et al., 2020	Gastric cancer
rs6716972	ncRNA_intronic	2p22.3	LINC01317	34088251	T/A	0.35	0.75 (0.67-0.85)	1.2332e-06	0.93 (0.74-1.17)	0.52402	0.95 (0.79-1.14)	0.594643	0.98 (0.88-1.09)	0.732976			0.90 (0.84-0.96)	0.00198387	China	Zhaoming Wang et al., 2017	Gastric non-cardia adenocarcinoma
rs78747266	intronic	2p21	MTA3	42952734	A/G	0.02	1.86 (1.24-2.79)	0.0025669	2.10 (0.94-4.68)	0.06986	2.44 (1.40-4.25)	0.00157817	0.90 (0.64-1.28)	0.55723			1.44 (1.15-1.81)	0.00173452	China	Zhaoming Wang et al., 2017	Gastric non-cardia adenocarcinoma
rs77283376	intergenic	2p21	LINC02580;ZFP36L2	43361560	G/T	0.08	1.58 (1.26-1.98)	6.4705e-05	1.44 (0.96-2.18)	0.0796362	1.29 (0.93-1.78)	0.124331	1.05 (0.88-1.27)	0.579966			1.27 (1.12-1.43)	0.000210368	China	Zhaoming Wang et al., 2017	Gastric non-cardia adenocarcinoma
rs13417600	intronic	2p12	TACR1	75329306	A/G	0.54	1.19 (1.07-1.32)	0.0013356	1.33 (1.06-1.67)	0.0137377	1.33 (1.11-1.58)	0.00164945	1.09 (0.98-1.21)	0.124107			1.18 (1.10-1.26)	1.25628e-06	China	Zhaoming Wang et al., 2017	Gastric non-cardia adenocarcinoma
rs78390645	intronic	2q24.2	BAZ2B	160250649	C/A	0.9629	1.5625	6.572e-09	0.8323	0.197	1.068	0.613					1.2872	2.59e-05	Japan	Tanikawa C et al., 2018	Gastric cancer
rs1108143	intergenic	2q37.1	ARL4C;LINC01173	235465858	A/G	0.11	1.28 (1.09-1.52)	0.0034569	1.32 (0.94-1.85)	0.109602	1.51 (1.15-1.98)	0.00306126	1.35 (1.15-1.59)	0.000198508	1.07(0.93-1.21)	0.345102	1.23 (1.14-1.34)	3.37681e-07	China	Zhaoming Wang et al., 2017	Gastric non-cardia adenocarcinoma
rs2399395	intronic	3q13.2	PLCXD2	111433494	C/T	0.12	0.62	0.00158	0.64	0.00633							0.63	1.49e-05	China	Guangfu Jin et al., 2012	Gastric non-cardia cancer
rs9841504	intronic	3q13.31	ZBTB20	114362764	C/G	0.14	0.58 (0.47-0.72)	6.08e-07	0.81 (0.71-0.93)	0.00194	0.78 (0.67-0.92)	0.00338					0.76 (0.69-0.83)	1.69e-09	China	Zhaoming Wang et al., 2017	Gastric non-cardia adenocarcinoma
rs10934685	UTR3	3q21.2	UMPS	124466520	C/T	0.335	1.15 (1.06-1.25)	0.000823	0.99 (0.92-1.05)	0.667733	1.01 (0.92-1.10)	0.866116	0.92 (0.79-1.08)	0.335851			1.03 (0.99-1.08)	0.199902	China/Korea	Nan Hu et al., 2015	Gastric cancer
rs10934685	UTR3	3q21.2	UMPS	124466520	C/T	0.335	1.27 (1.14-1.41)	7.913e-06	0.97 (0.89-1.05)	0.405397	1.02 (0.92-1.13)	0.678812	0.85 (0.55-1.29)	0.442482			1.05 (1.00-1.11)	0.060388	China/Korea	Nan Hu et al., 2015	Gastric cardia cancer
rs10934685	UTR3	3q21.2	UMPS	124466520	C/T	0.335	1.02 (0.92-1.15)	0.66642	1.00 (0.92-1.09)	0.939461	0.98 (0.87-1.11)	0.792322	0.93 (0.79-1.10)	0.386187			1.00 (0.94-1.05)	0.881498	China/Korea	Nan Hu et al., 2015	Gastric non-cardia cancer
rs2035265	intronic	3q21.2	ITGB5	124488610	T/G	0.311	0.86 (0.79-0.94)	0.0006727	1.02 (0.95-1.10)	0.565702	0.90 (0.82-0.99)	0.0378338	1.05 (0.91-1.21)	0.50882			0.95 (0.91-0.99)	0.0292445	China/Korea	Nan Hu et al., 2015	Gastric cancer
rs2035265	intronic	3q21.2	ITGB5	124488610	T/G	0.311	0.78 (0.70-0.87)	9.43e-06	1.01 (0.92-1.10)	0.902747	0.87 (0.78-0.97)	0.013541	0.96 (0.66-1.42)	0.848307			0.90 (0.85-0.95)	0.000394339	China/Korea	Nan Hu et al., 2015	Gastric cardia cancer
rs2035265	intronic	3q21.2	ITGB5	124488610	T/G	0.311	0.94 (0.84-1.05)	0.282818	1.04 (0.96-1.14)	0.329341	0.97 (0.86-1.09)	0.59373	1.06 (0.92-1.23)	0.428198			1.00 (0.95-1.06)	0.880095	China/Korea	Nan Hu et al., 2015	Gastric non-cardia cancer
rs9824873	intergenic	3q27.1	KLHL6;KLHL24	183301774	T/C	0.302	1.20 (1.10-1.30)	2.673e-05	1.04 (0.97-1.12)	0.255116	0.97 (0.89-1.07)	0.567055	0.86 (0.74-1.00)	0.0535525			1.05 (1.00-1.10)	0.0364328	China/Korea	Nan Hu et al., 2015	Gastric cancer
rs9824873	intergenic	3q27.1	KLHL6;KLHL24	183301774	T/C	0.302	1.30 (1.17-1.44)	1.573e-06	1.09 (1.00-1.18)	0.0514078	0.99 (0.89-1.10)	0.820752	0.98 (0.66-1.46)	0.929035			1.11 (1.05-1.17)	0.000277668	China/Korea	Nan Hu et al., 2015	Gastric cardia cancer
rs9824873	intergenic	3q27.1	KLHL6;KLHL24	183301774	T/C	0.302	1.11 (0.99-1.24)	0.0648557	1.01 (0.92-1.10)	0.899457	0.93 (0.82-1.04)	0.215867	0.85 (0.73-1.00)	0.0438364			0.99 (0.94-1.05)	0.768179	China/Korea	Nan Hu et al., 2015	Gastric non-cardia cancer
rs9824873	intergenic	3q27.1	KLHL6;KLHL24	183301774	T/C	0.3	1.23 (1.11-1.36)	4.83e-05											China	Mulong Du et al., 2020	Gastric cancer
rs139120256	intronic	3q21.1	SEMA5B	122667136	C/T	0.01	2.40 (1.33-4.35)	0.0036942	3.85 (1.23-12.10)	0.0210198	2.73 (1.35-5.49)	0.00505339	0.85 (0.60-1.20)	0.361604			1.35 (1.03-1.77)	0.0269789	China	Zhaoming Wang et al., 2017	Gastric non-cardia adenocarcinoma
rs13324393	intergenic	3q24	NPM1P28;RP11-78O22.1	147395072	T/A	0.12	0.78		0.58								0.74 (0.66-0.83)	5.525e-07	UK/USA	Sara R. Rashkin et al, 2020	Gastric cancer
rs78826154	intergenic	3q26.1	MIR1263;LINC01324	164106348	C/G	0.02	2.45 (1.52-3.96)	0.0002458	1.58 (0.62-4.00)	0.338527	2.63 (1.31-5.30)	0.0066579	1.06 (0.80-1.42)	0.678175			1.44 (1.15-1.81)	0.00152434	China	Zhaoming Wang et al., 2017	Gastric non-cardia adenocarcinoma
rs58922485	intronic	3q26.2	MECOM	168996940	G/A	0.17	1.28 (1.11-1.48)	0.00057636	1.19 (0.87-1.64)	0.280597	1.43 (1.12-1.82)	0.0037783	1.03 (0.90-1.17)	0.694856			1.15 (1.05-1.25)	0.00176645	China	Zhaoming Wang et al., 2017	Gastric non-cardia adenocarcinoma
rs12499763 (rs36037783)	intergenic	4q21.23	BC005018	84831400	T/C	0.16	1.34 (1.16-1.55)	9.0827e-05	1.49 (1.11-2.00)	0.00836973	1.07 (0.86-1.33)	0.540027	1.05 (0.93-1.20)	0.403154			1.18 (1.08-1.28)	0.000143237	China	Zhaoming Wang et al., 2017	Gastric non-cardia adenocarcinoma
rs11940071	intronic	4q35.2	TRIML1	189064988	T/G	0.9806	0.639795	5.307e-07	1.02	0.902	0.8622	0.442					0.7329	1.68e-05	Japan	Tanikawa C et al., 2018	Gastric cancer
rs6553297	intergenic	4q35.2	LINC02508;LINC01262	190181541	C/A	0.6907	0.892061	3.105e-07	0.941	0.256	1.03	0.557					0.9161	3.49e-06	Japan	Tanikawa C et al., 2018	Gastric cancer
rs6854472	intergenic	4q22.1	GPRIN3;SNCA	90434672	G/T	0.07	1.26 (1.09-1.46)	0.0019272	1.00 (0.89-1.12)	0.973121	0.91 (0.78-1.07)	0.258842	1.22 (0.93-1.59)	0.156971			1.06 (0.98-1.14)	0.142709	China/Korea	Nan Hu et al., 2015	Gastric cancer
rs6854472	intergenic	4q22.1	GPRIN3;SNCA	90434672	G/T	0.07	1.02 (0.84-1.24)	0.808624	0.97 (0.84-1.12)	0.694517	0.85 (0.71-1.02)	0.0875079	1.37 (0.73-2.56)	0.31898			0.96 (0.87-1.05)	0.376577	China/Korea	Nan Hu et al., 2015	Gastric cardia cancer
rs6854472	intergenic	4q22.1	GPRIN3;SNCA	90434672	G/T	0.07	1.49 (1.25-1.79)	1.14e-05	1.04 (0.90-1.20)	0.616243	0.99 (0.81-1.21)	0.932632	1.20 (0.91-1.58)	0.199045			1.15 (1.05-1.26)	0.00333541	China/Korea	Nan Hu et al., 2015	Gastric non-cardia cancer
rs27964	intergenic	5q11.1	PARP8;LINC02106	50152467	C/T	0.4	0.71 (0.62-0.81)	4.71e-07	0.92 (0.84-1.01)	0.0745									China	Yongyong Shi et al., 2011	Gastric non-cardia cancer
rs12188136	ncRNA_intronic	5q35.2	LINC01411	173834638	A/G	0.282	1.22 (1.12-1.33)	3.237e-06	0.99 (0.92-1.06)	0.700588	1.01 (0.92-1.11)	0.833416	0.98 (0.84-1.14)	0.801559			1.05 (1.01-1.10)	0.0265371	China/Korea	Nan Hu et al., 2015	Gastric cancer
rs12188136	ncRNA_intronic	5q35.2	LINC01411	173834638	A/G	0.282	1.18 (1.06-1.32)	0.0026441	0.96 (0.88-1.05)	0.365855	0.99 (0.89-1.10)	0.800625	1.1 (0.76-1.61)	0.610979			1.03 (0.97-1.09)	0.363238	China/Korea	Nan Hu et al., 2015	Gastric cardia cancer
rs12188136	ncRNA_intronic	5q35.2	LINC01411	173834638	A/G	0.282	1.28 (1.15-1.43)	8.532e-06	1.00 (0.92-1.09)	0.945661	1.06 (0.94-1.20)	0.334329	0.97 (0.83-1.13)	0.683887			1.08 (1.02-1.14)	0.00991282	China/Korea	Nan Hu et al., 2015	Gastric non-cardia cancer
rs1345778	UTR3	5p13.1	TTC33	40712797	A/C	0.5851	0.84	5.861e-17											Japan	Tanikawa C et al., 2018	Gastric cancer
rs1345778	intronic	5p13.1	TTC33	40748554	A/C	0.52	0.71	6.55e-10											China	Yongyong Shi et al., 2011	Gastric non-cardia cancer
rs10074991	intronic	5p13.1	PRKAA1	40790551	G/A	0.5801	0.843	6.72e-17											Japan	Tanikawa C et al., 2018	Gastric cancer
rs10074991	intronic	5p13.1	PRKAA1	40790551	G/A	0.497	0.83 (0.77-0.90)	5.516e-06	0.74 (0.69-0.79)	6.394e-20	0.88 (0.81-0.96)	0.0030123	0.79 (0.68-0.91)	0.001052			0.80 (0.77-0.83)	4.83359e-26	China/Korea	Nan Hu et al., 2015	Gastric cancer
rs10074991	intronic	5p13.1	PRKAA1	40790551	G/A	0.497	0.88 (0.80-0.97)	0.01267	0.77 (0.71-0.84)	4.24e-10	0.9 (0.82-0.99)	0.029577	0.62 (0.42-0.89)	0.0102059			0.83 (0.79-0.88)	7.36325e-12	China/Korea	Nan Hu et al., 2015	Gastric cardia cancer
rs10074991	intronic	5p13.1	PRKAA1	40790551	G/A	0.497	0.79 (0.71-0.88)	1.381e-05	0.70 (0.64-0.76)	1.395e-17	0.85 (0.76-0.95)	0.0036661	0.80 (0.70-0.93)	0.0033411			0.77 (0.73-0.81)	2.42089e-23	China/Korea	Nan Hu et al., 2015	Gastric non-cardia cancer
rs10074991	intronic	5p13.1	PRKAA1	40790551	G/A	0.52	0.71	4.21e-10											China	Yongyong Shi et al., 2011	Gastric non-cardia cancer
rs58751240	intronic	5p13.1	PRKAA1	40791501	C/T	0.5803	0.843	6.746e-17											Japan	Tanikawa C et al., 2018	Gastric cancer
rs13361707	intronic	5p13.1	PRKAA1	40791884	C/T	0.5803	1.18624	6.74e-17	1.225	5.36e-05	1.108	0.0264					1.1796	1.02e-21	Japan	Tanikawa C et al., 2018	Gastric cancer
rs13361707	intronic	5p13.1	PRKAA1	40791884	T/C	0.48	1.42 (1.24-1.62)	4.28e-07	1.38 (1.26-1.51)	2.82e-12	1.46 (1.31-1.63)	6.92e-12					1.41 (1.32-1.49)	7.58e-29	China	Yongyong Shi et al., 2011	Gastric non-cardia cancer
rs13361707	intronic	5p13.1	PRKAA1	40791884	T/C	0.52	0.71	5.24e-10											Japan	Tanikawa C et al., 2018	Gastric non-cardia cancer
rs13361707	intronic	5p13.1	PRKAA1	40791884	T/C	0.4197	1.2	1.78e-06											Japan	Tanikawa C et al., 2018	Diffuse-type gastric cancer
rs13361707	intronic	5p13.1	PRKAA1	40791884	T/C	0.4197	1.2	3.65e-06											Japan	Tanikawa C et al., 2018	Intestinal-type gastric cancer
rs13361707	intronic	5p13.1	PRKAA1	40791884	T/C	0.419701	1.22	9.69e-13											Japan	Tanikawa C et al., 2018	Early-onset gastric cancer
rs13361707	intronic	5p13.1	PRKAA1	40791884	T/C	0.419701	1.15	7.01e-08											Japan	Tanikawa C et al., 2018	Late-onset gastric cancer
rs4869576	intergenic	5p13.2	LINC02107;EGFLAM	38210894	G/A	0.27	0.69 (0.59-0.80)	1.59e-06	0.95 (0.86-1.05)	0.287									China	Yongyong Shi et al., 2011	Gastric non-cardia cancer
rs11952719	intergenic	5q21.3	RAB9BP1;LINC01950	106090828	A/G	0.42	1.47 (1.28-1.69)	3.64e-08	1.01 (0.92-1.11)	0.82									China	Yongyong Shi et al., 2011	Gastric non-cardia cancer
rs1530419	intronic	5q32	PPP2R2B	146028540	G/T	0.18	0.58 (0.48-0.71)	3.35e-08	0.90 (0.80-1.01)	0.0711									China	Yongyong Shi et al., 2011	Gastric non-cardia cancer
rs2545790	intronic	5q11.2	RAB3C	57896726	G/C	0.7154	1.17371	1.868e-07	0.9304	0.181	0.9634	0.464					1.0746	0.00246	Japan	Tanikawa C et al., 2018	Gastric cancer
rs7712641	intergenic	5q14.3	MEF2C-AS1;MIR3660	88902964	T/C	0.46	0.88 (0.79-0.97)	0.011396	0.75 (0.60-0.93)	0.00941162	0.79 (0.67-0.94)	0.00754456	0.81 (0.73-0.90)	4.91403e-05	0.86 (0.79-0.94)	0.000494307	0.84 (0.80-0.88)	1.21472e-11	China	Zhaoming Wang et al., 2017	Gastric non-cardia adenocarcinoma
rs59043558	intergenic	5q33.1	GPX3	150334662	C/T	0.579	0.901713	9.746e-07	0.9316	0.161	0.986	0.761					0.9175	1.49e-06	Japan	Tanikawa C et al., 2018	Gastric cancer
rs114337583	intergenic	6p12.1	GCLC	53345189	C/A	0.02	1.89 (1.32-2.70)	0.00045177	1.76 (0.66-4.64)	0.256581	2.51 (1.16-5.41)	0.0191061	0.90 (0.67-1.22)	0.50936			1.32 (1.06-1.64)	0.0104903	China	Zhaoming Wang et al., 2017	Gastric non-cardia adenocarcinoma
rs13220767	intronic	6q12	EYS	65655159	C/T	0.01	1.29 (0.73-2.28)	0.38649	4.51 (1.99-10.21)	0.00030023	2.76 (1.55-4.92)	0.00055537	0.88 (0.39-1.99)	0.754299			1.92 (1.37-2.67)	0.000125331	China	Zhaoming Wang et al., 2017	Gastric non-cardia adenocarcinoma
rs11754426	intergenic	6q14.1	LCAL1;LCA5	80109143	T/C	0.08	1.29 (1.07-1.56)	0.0074784	1.60 (1.19-2.15)	0.00184548	1.37 (1.10-1.72)	0.005381	1.00 (0.83-1.20)	0.994101			1.24 (1.11-1.37)	8.41033e-05	China	Zhaoming Wang et al., 2017	Gastric non-cardia adenocarcinoma
rs187150116	intergenic	6q14.3	SNHG5;HTR1E	86400898	G/T	0.03	1.84 (1.28-2.64)	0.00093911	2.07 (0.89-4.83)	0.0931059	2.49 (1.30-4.75)	0.00573875	1.00 (0.70-1.42)	0.984907			1.50 (1.19-1.88)	0.000483024	China	Zhaoming Wang et al., 2017	Gastric non-cardia adenocarcinoma
rs2494938	intergenic	6p21.1	LRFN2	40568389	G/A	0.22	1.25 (1.07-1.46)	0.00394	1.31 (1.10-1.55)	0.00234	1.17 (1.07-1.27)	0.000301	1.16 (1.03-1.30)	0.0122			1.18 (1.12-1.25)	4.91e-09	China	Guangfu Jin et al., 2012	Gastric non-cardia cancer
rs2294693	intronic	6p21.1	UNC5CL	41005502	T/C	0.226	1.28 (1.17-1.41)	1.004e-07	1.07 (0.99-1.15)	0.0757973	1.13 (1.02-1.25)	0.0151939	1.09 (0.93-1.28)	0.289535			1.14 (1.09-1.20)	7.21667e-08	China/Korea	Nan Hu et al., 2015	Gastric cancer
rs2294693	intronic	6p21.1	UNC5CL	41005502	T/C	0.226	1.19 (1.06-1.34)	0.0030213	1.02 (0.93-1.12)	0.724076	1.09 (0.97-1.22)	0.130874	0.79 (0.50-1.23)	0.296843			1.08 (1.01-1.15)	0.0146656	China/Korea	Nan Hu et al., 2015	Gastric cardia cancer
rs2294693	intronic	6p21.1	UNC5CL	41005502	T/C	0.226	1.36 (1.20-1.53)	5.44e-07	1.13 (1.03-1.23)	0.0125556	1.15 (1.01-1.30)	0.0324114	1.13 (0.96-1.33)	0.152289			1.18 (1.12-1.26)	2.50208e-08	China/Korea	Nan Hu et al., 2015	Gastric non-cardia cancer
rs7775385	intergenic	6q16.3	GRIK2;HACE1	103646294	C/T	0.1	0.48(0.37-0.62)	1.28e-08	1.01(0.87-1.16)	0.948									China	Yongyong Shi et al., 2011	Gastric non-cardia cancer
rs6910529	intergenic	6q24.1	MIR4465;NMBR	142359683	T/C	0.27	1.38 (1.19-1.59)	1.15e-05	1.02 (0.92-1.12)	0.753									China	Yongyong Shi et al., 2011	Gastric non-cardia cancer
rs618688	intronic	6q24.3	SAMD5	148229629	G/A	0.41	0.81		0.77								0.81 (0.75-0.88)	5.623e-07	UK/USA	Sara R. Rashkin et al, 2020	Gastric cancer
rs9364414	intergenic	6q27	FRMD1;LOC105378137	168571947	G/A	0.4	0.86 (0.79-0.93)	0.0002371	0.99 (0.92-1.06)	0.721194	0.96 (0.87-1.04)	0.313317	0.86 (0.75-0.99)	0.0403976			0.93 (0.89-0.97)	0.00121535	China/Korea	Nan Hu et al., 2015	Gastric cancer
rs9364414	intergenic	6q27	FRMD1;LOC105378137	168571947	G/A	0.4	0.81 (0.73-0.89)	4.796e-05	1 (0.92-1.09)	0.991153	0.96 (0.87-1.06)	0.448422	1.01 (0.70-1.45)	0.960166			0.93 (0.88-0.99)	0.0125185	China/Korea	Nan Hu et al., 2015	Gastric cardia cancer
rs9364414	intergenic	6q27	FRMD1;LOC105378137	168571947	G/A	0.4	0.92 (0.83-1.03)	0.139667	0.97 (0.89-1.06)	0.521616	0.95 (0.85-1.07)	0.42584	0.85 (0.73-0.99)	0.0307238			0.94 (0.89-0.99)	0.0216936	China/Korea	Nan Hu et al., 2015	Gastric non-cardia cancer
rs74402387	intronic	7p14.2	ELMO1	37001845	T/G	0.03	2.59(1.76-3.81)	1.2398e-06	0.84(0.35-2.02)	0.702473	2.54(1.18-5.48)	0.0169894	0.83(0.61-1.13)	0.230052			1.62 (1.29-2.02)	2.15692e-05	China	Zhaoming Wang et al., 2017	Gastric non-cardia adenocarcinoma
rs7803167	intergenic	7p12.3	LOC730338;TNS3	46902789	C/T	0.14	0.63 (0.51-0.77)	1.13e-05	0.90 (0.79-1.03)	0.133									China	Yongyong Shi et al., 2011	Gastric non-cardia cancer
rs2285947	Intron Varaint	7p15.3	DNAH11	21544470	G/A	0.27	1.19 (1.03-1.38)	0.0192	1.41 (1.19-1.66)	5.64e-05	1.11 (1.02-1.20)	0.0155	1.10 (0.99-1.23)	0.0862			1.14 (1.08-1.21)	1.36e-06	China	Guangfu Jin et al., 2012	Gastric non-cardia cancer
rs13232645	Intron Varaint	7q22.1	RELN	103856249	A/G	0.36	1.28	0.0128	1.29	0.0183							1.31	0.000157	China	Guangfu Jin et al., 2012	Gastric non-cardia cancer
rs7839487	intergenic	8p21.1	FZD3;EXTL3-AS1	28465696	A/G	0.04	1.40 (1.07-1.83)	0.013233	1.96 (1.36-2.82)	0.000278692	1.42 (1.05-1.92)	0.0247367	0.83 (0.64-1.07)	0.145359			1.25 (1.08-1.44)	0.00262646	China	Zhaoming Wang et al., 2017	Gastric non-cardia adenocarcinoma
rs76845414	intronic	8p21.3	TNFRSF10B	22900497	T/C	0.04	0.57 (0.42-0.78)	0.00048049	0.37 (0.14-0.97)	0.0439698	0.59 (0.29-1.19)	0.139006	0.96 (0.75-1.22)	0.732221			0.75 (0.63-0.91)	0.0024238	China	Zhaoming Wang et al., 2017	Gastric non-cardia adenocarcinoma
rs147528336	intergenic	8p23.2	CSMD1;LOC100287015	5787035	C/G	0.45	1.25 (1.13-1.39)	3.4629e-05	1.10 (0.87-1.40)	0.423907	1.22 (1.00-1.49)	0.0552053	4.94 (0.43-56.18)	0.197866			1.23 (1.12-1.34)	4.63922e-06	China	Zhaoming Wang et al., 2017	Gastric non-cardia adenocarcinoma
rs76868863	intergenic	8q22.1	TRIQK;MIR8084	94024458	T/G	0.9136	1.18483	6.299e-07	0.867	0.102	0.9716	0.719					1.1132	0.000273	Japan	Tanikawa C et al., 2018	Gastric cancer
rs3736001	intergenic	8q24.3	PSCA	143759809	G/A	0.109	0.94	0.74											European	Hannes Helgason et al., 2015	Gastric cancer
rs3736001	intergenic	8q24.3	PSCA	143759809	G/A		0.82 (0.64-1.05)	0.11											Japan	H. Sakamoto et al., 2008	Diffuse-type gastric cancer
rs2976384	intergenic	8q24.3	PSCA	143752994	C/T	0.4022	0.772	1.371e-26											Japan	Tanikawa C et al., 2018	Gastric cancer
rs2976384	intergenic	8q24.3	PSCA	143752994	C/T	0.52	0.63 (0.53-0.75)	7.01e-08	0.75 (0.67-0.84)	6.11e-07							0.71 (0.65-0.78)	8.06e-13	Korea	Boyoung Park et al., 2019	Gastric cancer
rs2976384	intergenic	8q24.3	PSCA	143752994	C/T	0.469	1.2	3.2e-07											European	Hannes Helgason et al., 2015	Gastric cancer
rs2920286	intergenic	8q24.3	PSCA	143754728	A/G	0.4029	0.775	2.53e-26											Japan	Tanikawa C et al., 2018	Gastric cancer
rs2920286	intergenic	8q24.3	PSCA	143754728	A/G	0.52	0.63 (0.53-0.74)	3.52e-08	0.75 (0.67-0.84)	7.33e-07							0.71 (0.64-0.78)	5.92e-13	Korea	Boyoung Park et al., 2019	Gastric cancer
rs2920286	intergenic	8q24.3	PSCA	143754728	A/G	0.471	1.2	2.8e-07											European	Hannes Helgason et al., 2015	Gastric cancer
rs2976385	intergenic	8q24.3	PSCA	143755426	G/A	0.52	0.63 (0.53-0.74)	3.52e-08	0.75 (0.67-0.84)	7.59e-07							0.71 (0.64-0.78)	6.15e-13	Korea	Boyoung Park et al., 2019	Gastric cancer
rs2976385	intergenic	8q24.3	PSCA	143755426	C/A	0.47	1.2	4.2e-07											European	Hannes Helgason et al., 2015	Gastric cancer
rs2978977	intergenic	8q24.3	PSCA	143755720	A/C	0.5445	0.759	6.778e-33											Japan	Tanikawa C et al., 2018	Gastric cancer
rs2978977	intergenic	8q24.3	PSCA	143755720	A/C	0.64	0.66 (0.56-0.78)	8.02e-07	0.75 (0.67-0.84)	7.47e-07							0.72 (0.65-0.79)	5.83e-12	Korea	Boyoung Park et al., 2019	Gastric cancer
rs2978977	intergenic	8q24.3	PSCA	143755720	A/C	0.454	1.2	4.2e-07											European	Hannes Helgason et al., 2015	Gastric cancer
rs2920285	intergenic	8q24.3	PSCA	143756218	C/G	0.4024	0.776	3.155e-26											Japan	Tanikawa C et al., 2018	Gastric cancer
rs2920285	intergenic	8q24.3	PSCA	143756218	C/G	0.52	0.63 (0.53-0.74)	3.52e-08	0.75 (0.67-0.84)	7.59e-07							0.71 (0.64-0.78)	6.15e-13	Korea	Boyoung Park et al., 2019	Gastric cancer
rs2920285	intergenic	8q24.3	PSCA	143756218	C/G	0.469	1.2	4.2e-07											European	Hannes Helgason et al., 2015	Gastric cancer
rs2978978	intergenic	8q24.3	PSCA	143756530	C/T	0.4024	0.776	3.203e-26											Japan	Tanikawa C et al., 2018	Gastric cancer
rs2978978	intergenic	8q24.3	PSCA	143756530	C/T	0.52	0.63 (0.53-0.74)	3.52e-08	0.75 (0.67-0.84)	7.82e-07							0.71 (0.64-0.78)	6.41e-13	Korea	Boyoung Park et al., 2019	Gastric cancer
rs2978978	intergenic	8q24.3	PSCA	143756530	C/T	0.47	1.2	4.2e-07											European	Hannes Helgason et al., 2015	Gastric cancer
rs13249440 (rs71509378)	intergenic	8q24.3	PSCA	143756892	A/G	0.52	0.62 (0.52-0.73)	2.11e-08	0.75 (0.67-0.84)	9.53e-07							0.71 (0.64-0.78)	5.63e-13	Korea	Boyoung Park et al., 2019	Gastric cancer
rs13249440 (rs71509378)	intergenic	8q24.3	PSCA	143756892	A/G	0.471	1.21	1.7e-07											European	Hannes Helgason et al., 2015	Gastric cancer
rs13256647 (rs71509378)	intergenic	8q24.3	PSCA	143756895	T/C	0.4024	0.776	3.269e-26											Japan	Tanikawa C et al., 2018	Gastric cancer
rs2920284	intergenic	8q24.3	PSCA	143756919	G/A	0.4018	0.777	4.38e-26											Japan	Tanikawa C et al., 2018	Gastric cancer
rs2920284	intergenic	8q24.3	PSCA	143756919	G/A	0.52	0.63 (0.53-0.74)	3.52e-08	0.75 (0.67-0.84)	7.82e-07							0.71 (0.64-0.78)	6.41e-13	Korea	Boyoung Park et al., 2019	Gastric cancer
rs2920284	intergenic	8q24.3	PSCA	143756919	G/A	0.47	1.2	2.7e-07											European	Hannes Helgason et al., 2015	Gastric cancer
rs2920283	intergenic	8q24.3	PSCA	143757037	C/T	0.4011	0.778	6.081e-26											Japan	Tanikawa C et al., 2018	Gastric cancer
rs2920283	intergenic	8q24.3	PSCA	143757037	C/T	0.52	0.62 (0.53-0.73)	1.82e-08	0.75 (0.67-0.84)	4.69e-07							0.70 (0.64-0.77)	2.01e-13	Korea	Boyoung Park et al., 2019	Gastric cancer
rs2920283	intergenic	8q24.3	PSCA	143757037	C/T	0.47	1.21	2.3e-07											European	Hannes Helgason et al., 2015	Gastric cancer
rs2978979	intergenic	8q24.3	PSCA	143757286	A/C	0.4011	0.778	6.221e-26											Japan	Tanikawa C et al., 2018	Gastric cancer
rs2978979	intergenic	8q24.3	PSCA	143757286	A/C	0.52	0.62 (0.53-0.73)	1.82e-08	0.75 (0.67-0.84)	4.7e-07							0.70 (0.64-0.77)	2.04e-13	Korea	Boyoung Park et al., 2019	Gastric cancer
rs2978979	intergenic	8q24.3	PSCA	143757286	A/C	0.47	1.21	2.1e-07											European	Hannes Helgason et al., 2015	Gastric cancer
rs2976386	intergenic	8q24.3	PSCA	143757409	A/G	0.4011	0.778	6.275e-26											Japan	Tanikawa C et al., 2018	Gastric cancer
rs2976386	intergenic	8q24.3	PSCA	143757409	A/G	0.52	0.62 (0.53-0.73)	1.82e-08	0.75 (0.67-0.84)	4.7e-07							0.70 (0.64-0.77)	2.04e-13	Korea	Boyoung Park et al., 2019	Gastric cancer
rs2976386	intergenic	8q24.3	PSCA	143757409	A/G	0.47	1.21	2.1e-07											European	Hannes Helgason et al., 2015	Gastric cancer
rs2978980	intergenic	8q24.3	PSCA	143757708	G/T	0.401	0.778	6.609e-26											Japan	Tanikawa C et al., 2018	Gastric cancer
rs2978980	intergenic	8q24.3	PSCA	143757708	G/T	0.52	0.62 (0.53-0.73)	1.82e-08	0.75 (0.67-0.84)	4.58e-07							0.70 (0.64-0.77)	1.99e-13	Korea	Boyoung Park et al., 2019	Gastric cancer
rs2978980	intergenic	8q24.3	PSCA	143757708	G/T	0.47	1.21	2.1e-07											European	Hannes Helgason et al., 2015	Gastric cancer
rs2920282 (rs71778379)	intergenic	8q24.3	PSCA	143757763	C/T	0.4009	0.778	6.706e-26											Japan	Tanikawa C et al., 2018	Gastric cancer
rs2920282 (rs71778379)	intergenic	8q24.3	PSCA	143757763	C/T	0.52	0.62 (0.53-0.73)	1.82e-08	0.75 (0.67-0.84)	4.58e-07							0.70 (0.64-0.77)	1.99e-13	Korea	Boyoung Park et al., 2019	Gastric cancer
rs2920282 (rs71778379)	intergenic	8q24.3	PSCA	143757763	C/T	0.47	1.21	2.1e-07											European	Hannes Helgason et al., 2015	Gastric cancer
rs2978981	intergenic	8q24.3	PSCA	143759137	T/C	0.4008	0.778	7.204e-26											Japan	Tanikawa C et al., 2018	Gastric cancer
rs2978981	intergenic	8q24.3	PSCA	143759137	T/C	0.52	0.62 (0.53-0.73)	1.82e-08	0.75 (0.67-0.84)	4.87e-07							0.70 (0.64-0.77)	2.12e-13	Korea	Boyoung Park et al., 2019	Gastric cancer
rs2978981	intergenic	8q24.3	PSCA	143759137	T/C	0.47	1.21	2.1e-07											European	Hannes Helgason et al., 2015	Gastric cancer
rs2978981	intergenic	8q24.3	PSCA	143759137	C/T	0.38	0.63 (0.54-0.74)	4e-09											Japan	H. Sakamoto et al., 2008	Diffuse-type gastric cancer
rs2976387	intergenic	8q24.3	PSCA	143759364	A/G	0.5413	0.762	1.403e-32											Japan	Tanikawa C et al., 2018	Gastric cancer
rs2976387	intergenic	8q24.3	PSCA	143759364	A/G	0.63	0.66 (0.56-0.78)	6.64e-07	0.74 (0.66-0.83)	2.93e-07							0.71 (0.65-0.79)	1.74e-12	Korea	Boyoung Park et al., 2019	Gastric cancer
rs2976387	intergenic	8q24.3	PSCA	143759364	A/G	0.46	0.66 (0.56-0.78)	4.14e-07	0.74 (0.66-0.83)	2.47e-07							0.71 (0.65-0.78)		European	Hannes Helgason et al., 2015	Gastric cancer
rs2976387	intergenic	8q24.3	PSCA	143759364	A/G	0.48	0.62 (0.54-0.72)	1.2e-10											Japan	H. Sakamoto et al., 2008	Diffuse-type gastric cancer
rs13274202	intergenic	8q24.3	PSCA	143760166	C/T	0.7975	0.708	8.835e-23											Japan	Tanikawa C et al., 2018	Gastric cancer
rs13274202	intergenic	8q24.3	PSCA	143760166	C/T	0.444	1.21	2.1e-07											European	Hannes Helgason et al., 2015	Gastric cancer
rs11786721	intergenic	8q24.3	PSCA	143760179	C/T	0.5392	0.759	8.596e-31											Japan	Tanikawa C et al., 2018	Gastric cancer
rs11786721	intergenic	8q24.3	PSCA	143760179	C/T	0.457	1.21	2.2e-07											European	Hannes Helgason et al., 2015	Gastric cancer
rs2976388	intergenic	8q24.3	PSCA	143760256	A/G	0.5431	0.763	3.019e-32											Japan	Tanikawa C et al., 2018	Gastric cancer
rs2976388	intergenic	8q24.3	PSCA	143760256	A/G	0.63	0.66 (0.56-0.78)	4.14e-07	0.74 (0.66-0.83)	2.47e-07							0.71 (0.65-0.78)	9.96e-13	Korea	Boyoung Park et al., 2019	Gastric cancer
rs2976388	intergenic	8q24.3	PSCA	143760256	A/G	0.46	1.21	2.1e-07											European	Hannes Helgason et al., 2015	Gastric cancer
rs2976389	intergenic	8q24.3	PSCA	143760421	C/T	0.4403	0.78	1.83e-26											Japan	Tanikawa C et al., 2018	Gastric cancer
rs2976389	intergenic	8q24.3	PSCA	143760421	C/T	0.52	0.62 (0.53-0.73)	1.62e-08	0.74 (0.66-0.83)	2.49e-07							0.70 (0.64-0.77)	9.07e-14	Korea	Boyoung Park et al., 2019	Gastric cancer
rs2976389	intergenic	8q24.3	PSCA	143760421	C/T	0.47	1.21	2.1e-07											European	Hannes Helgason et al., 2015	Gastric cancer
rs2920281	intergenic	8q24.3	PSCA	143760444	T/C	0.5392	0.766	5.074e-32											Japan	Tanikawa C et al., 2018	Gastric cancer
rs2920281	intergenic	8q24.3	PSCA	143760444	T/C	0.63	0.66 (0.56-0.78)	3.97e-07	0.74 (0.66-0.83)	1.4e-07							0.71 (0.65-0.78)	4.95e-13	Korea	Boyoung Park et al., 2019	Gastric cancer
rs2920281	intergenic	8q24.3	PSCA	143760444	T/C	0.459	1.21	2.1e-07											European	Hannes Helgason et al., 2015	Gastric cancer
rs2920280	upstream	8q24.3	PSCA	143761144	C/G	0.5392	0.767	5.269e-32											Japan	Tanikawa C et al., 2018	Gastric cancer
rs2920280	upstream	8q24.3	PSCA	143761144	C/G	0.63	0.66 (0.56-0.78)	4.14e-07	0.74 (0.66-0.83)	2.48e-07							0.71 (0.65-0.78)	9.74e-13	Korea	Boyoung Park et al., 2019	Gastric cancer
rs2920280	upstream	8q24.3	PSCA	143761144	C/G	0.459	1.21	2.1e-07											European	Hannes Helgason et al., 2015	Gastric cancer
rs13262164	upstream	8q24.3	PSCA	143761172	T/C	0.7467	0.875	5.761e-09											Japan	Tanikawa C et al., 2018	Gastric cancer
rs13262164	upstream	8q24.3	PSCA	143761172	T/C	0.26	0.73 (0.62-0.86)	0.00015											Japan	H. Sakamoto et al., 2008	Diffuse-type gastric cancer
rs2294008	UTR5	8q24.3	PSCA	143761931	C/T	0.3973	0.785	4.642e-25	0.7654	6.06e-07	0.6492	2.13e-17					0.7608	1.47e-44	Japan	Tanikawa C et al., 2018	Gastric cancer
rs2294008	UTR5	8q24.3	PSCA	143761931	C/T	0.52	0.62 (0.53-0.73)	1.38e-08	0.75 (0.67-0.84)	5.28e-07							0.70 (0.64-0.77)	1.94e-13	Korea	Boyoung Park et al., 2019	Gastric cancer
rs2294008	UTR5	8q24.3	PSCA	143761931	C/T	0.29	0.86 (0.76-0.97)	0.0118	0.78 (0.61-0.99)	0.043	0.82 (0.68-1.00)	0.0478	0.86 (0.77-0.96)	0.00904365	0.79 (0.72-0.87)	1.23855e-06	0.83 (0.78-0.87)	5.94804e-11	China	Zhaoming Wang et al., 2017	Gastric non-cardia adenocarcinoma
rs2294008	UTR5	8q24.3	PSCA	143761931	C/T	0.471	1.21	2.4e-07											European	Hannes Helgason et al., 2015	Gastric cancer
rs2294008	UTR5	8q24.3	PSCA	143761931	C/T	0.617	0.60 (0.53-0.68)	2.2e-15											Japan	H. Sakamoto et al., 2008	Diffuse-type gastric cancer
rs2294008	UTR5	8q24.3	PSCA	143761931	C/T	0.617	0.78 (0.69-0.90)	0.00051											Japan	H. Sakamoto et al., 2008	Intestinal-type gastric cancer
rs2294008	UTR5	8q24.3	PSCA	143761931	C/T	0.462	0.52 (0.43-0.64)	6.3e-11											Korea	H. Sakamoto et al., 2008	Diffuse-type gastric cancer
rs2294008	UTR5	8q24.3	PSCA	143761931	C/T	0.462	0.37 (0.60-0.89)	0.0017											Korea	H. Sakamoto et al., 2008	Intestinal-type gastric cancer
rs2294008	UTR5	8q24.3	PSCA	143761931	C/T	0.319	0.79 (0.74-0.85)	6.79e-12											Japan	Chizu Tanikawa et al., 2012	Gastric cancer
rs2294008	UTR5	8q24.3	PSCA	143761931	C/T	0.324	0.81 (0.75-0.87)	2.2e-08											Japan	Chizu Tanikawa et al., 2012	Intestinal-type gastric cancer
rs2294008	UTR5	8q24.3	PSCA	143761931	C/T	0.302	0.74 (0.62-0.88)	0.000738											Japan	Chizu Tanikawa et al., 2012	Diffuse-type gastric cancer
rs2294008	UTR5	8q24.3	PSCA	143761931	T/C	0.3973	0.711	2.2e-14											Japan	Tanikawa C et al., 2018	Diffuse-type gastric cancer
rs2294008	UTR5	8q24.3	PSCA	143761931	T/C	0.3973	0.814	3.33e-06											Japan	Tanikawa C et al., 2018	Intestinal-type gastric cancer
rs2294008	UTR5	8q24.3	PSCA	143761931	T/C	0.397256	0.731	9.43e-22											Japan	Tanikawa C et al., 2018	Early-onset gastric cancer
rs2294008	UTR5	8q24.3	PSCA	143761931	T/C	0.397256	0.836	3.07e-09											Japan	Tanikawa C et al., 2018	Late-onset gastric cancer
rs2920279	intronic	8q24.3	PSCA	143762135	C/A	0.3981	0.784	2.897e-25											Japan	Tanikawa C et al., 2018	Gastric cancer
rs2920279	intronic	8q24.3	PSCA	143762135	C/A	0.52	0.62 (0.53-0.73)	1.38e-08	0.75 (0.67-0.84)	7.25e-07							0.71 (0.64-0.78)	2.86e-13	Korea	Boyoung Park et al., 2019	Gastric cancer
rs2920279	intronic	8q24.3	PSCA	143762135	C/A	0.47	1.21	2.4e-07											European	Hannes Helgason et al., 2015	Gastric cancer
rs2294010	intronic	8q24.3	PSCA	143762430	G/A	0.3981	0.784	2.947e-25											Japan	Tanikawa C et al., 2018	Gastric cancer
rs2294010	intronic	8q24.3	PSCA	143762430	G/A	0.52	0.62 (0.53-0.73)	1.22e-08	0.75 (0.67-0.84)	5.48e-07							0.71 (0.64-0.77)	1.92e-13	Korea	Boyoung Park et al., 2019	Gastric cancer
rs2294010	intronic	8q24.3	PSCA	143762430	G/A	0.471	1.21	2.4e-07											European	Hannes Helgason et al., 2015	Gastric cancer
rs2294010	intronic	8q24.3	PSCA	143762430	G/A	0.38	0.63 (0.54-0.74)	5.1e-09											Japan	H. Sakamoto et al., 2008	Diffuse-type gastric cancer
rs2976391	intronic	8q24.3	PSCA	143762724	A/C	0.19	0.83	1.68e-12											Japan	Tanikawa C et al., 2018	Gastric cancer
rs2976391	intronic	8q24.3	PSCA	143762724	A/C	0.2	0.70 (0.58-0.85)	0.00032											Japan	H. Sakamoto et al., 2008	Diffuse-type gastric cancer
rs2976392	intronic	8q24.3	PSCA	143762932	A/G	0.398	0.784	3.077e-25											Japan	Tanikawa C et al., 2018	Gastric cancer
rs2976392	intronic	8q24.3	PSCA	143762932	A/G	0.52	0.62 (0.53-0.73)	1.22e-08	0.75 (0.67-0.84)	5.48e-07							0.71 (0.64-0.77)	1.92e-13	Korea	Boyoung Park et al., 2019	Gastric cancer
rs2976392	intronic	8q24.3	PSCA	143762932	A/G	0.47	1.21	2.4e-07											European	Hannes Helgason et al., 2015	Gastric cancer
rs2976392	intronic	8q24.3	PSCA	143762932	A/G	0.616	0.58 (0.52-0.67)	1.5e-16											Japan	H. Sakamoto et al., 2008	Diffuse-type gastric cancer
rs2976392	intronic	8q24.3	PSCA	143762932	A/G	0.616	0.78 (0.43-0.64)	0.0005											Japan	H. Sakamoto et al., 2008	Intestinal-type gastric cancer
rs2976392	intronic	8q24.3	PSCA	143762932	A/G	0.463	0.53 (0.43-0.64)	8e-11											Korea	H. Sakamoto et al., 2008	Diffuse-type gastric cancer
rs2976392	intronic	8q24.3	PSCA	143762932	A/G	0.463	0.73 (0.60-0.89)	0.0017											Korea	H. Sakamoto et al., 2008	Intestinal-type gastric cancer
rs2920298	intronic	8q24.3	PSCA	143763043	G/A	0.3979	0.785	3.136e-25											Japan	Tanikawa C et al., 2018	Gastric cancer
rs2920298	intronic	8q24.3	PSCA	143763043	G/A	0.52	0.62 (0.53-0.73)	1.22e-08	0.75 (0.67-0.84)	5.48e-07							0.71 (0.64-0.77)	1.92e-13	Korea	Boyoung Park et al., 2019	Gastric cancer
rs2920298	intronic	8q24.3	PSCA	143763043	G/A	0.471	1.21	2.4e-07											European	Hannes Helgason et al., 2015	Gastric cancer
rs2920298	intronic	8q24.3	PSCA	143763043	G/A	0.38	0.63 (0.54-0.74)	5e-09											Japan	H. Sakamoto et al., 2008	Diffuse-type gastric cancer
rs2920297	intronic	8q24.3	PSCA	143763083	G/A	0.3979	0.785	3.171e-25											Japan	Tanikawa C et al., 2018	Gastric cancer
rs2920297	intronic	8q24.3	PSCA	143763083	G/A	0.52	0.62 (0.53-0.73)	1.22e-08	0.75 (0.67-0.84)	5.48e-07							0.71 (0.64-0.77)	1.92e-13	Korea	Boyoung Park et al., 2019	Gastric cancer
rs2920297	intronic	8q24.3	PSCA	143763083	G/A	0.47	1.21	2.4e-07											European	Hannes Helgason et al., 2015	Gastric cancer
rs2920296	intronic	8q24.3	PSCA	143763109	G/A	0.3978	0.785	3.167e-25											Japan	Tanikawa C et al., 2018	Gastric cancer
rs2920296	intronic	8q24.3	PSCA	143763109	G/A	0.52	0.62 (0.53-0.73)	1.22e-08	0.75 (0.67-0.84)	5.48e-07							0.71 (0.64-0.77)	1.92e-13	Korea	Boyoung Park et al., 2019	Gastric cancer
rs2920296	intronic	8q24.3	PSCA	143763109	G/A	0.469	1.21	2.2e-07											European	Hannes Helgason et al., 2015	Gastric cancer
rs2978982	exonic	8q24.3	PSCA	143763490	C/T	0.3978	0.785	3.193e-25											Japan	Tanikawa C et al., 2018	Gastric cancer
rs2978982	exonic	8q24.3	PSCA	143763490	C/T	0.52	0.62 (0.53-0.73)	1.22e-08	0.75 (0.67-0.84)	5.48e-07							0.71 (0.64-0.77)	1.92e-13	Korea	Boyoung Park et al., 2019	Gastric cancer
rs2978982	exonic	8q24.3	PSCA	143763490	C/T	0.47	1.21	2.2e-07											European	Hannes Helgason et al., 2015	Gastric cancer
rs1045531	exonic	8q24.3	PSCA	143763547	A/C	0.3978	0.785	3.224e-25											Japan	Tanikawa C et al., 2018	Gastric cancer
rs1045531	exonic	8q24.3	PSCA	143763547	A/C	0.52	0.62 (0.53-0.73)	1.46e-08	0.75 (0.67-0.84)	6.05e-07							0.71 (0.64-0.78)	2.46e-13	Korea	Boyoung Park et al., 2019	Gastric cancer
rs1045531	exonic	8q24.3	PSCA	143763547	A/C	0.469	1.21	2.2e-07											European	Hannes Helgason et al., 2015	Gastric cancer
rs1045531	exonic	8q24.3	PSCA	143763547	A/C	0.38	0.63 (0.54-0.74)	4.8e-09											Japan	H. Sakamoto et al., 2008	Diffuse-type gastric cancer
rs2976393	UTR3	8q24.3	PSCA	143763618	G/C	0.3972	0.784	2.978e-25											Japan	Tanikawa C et al., 2018	Gastric cancer
rs2976393	UTR3	8q24.3	PSCA	143763618	G/C	0.52	0.62 (0.53-0.73)	1.22e-08	0.75 (0.67-0.84)	5.48e-07							0.71 (0.64-0.77)	1.92e-13	Korea	Boyoung Park et al., 2019	Gastric cancer
rs2976393	UTR3	8q24.3	PSCA	143763618	G/C	0.471	1.21	2.2e-07											European	Hannes Helgason et al., 2015	Gastric cancer
rs2976394	UTR3	8q24.3	PSCA	143763622	T/C	0.3977	0.785	3.26e-25											Japan	Tanikawa C et al., 2018	Gastric cancer
rs2976394	UTR3	8q24.3	PSCA	143763622	T/C	0.52	0.62 (0.52-0.73)	1.07e-08	0.75 (0.67-0.84)	5.09e-07							0.7 (0.64-0.77)	1.66e-13	Korea	Boyoung Park et al., 2019	Gastric cancer
rs2976394	UTR3	8q24.3	PSCA	143763622	T/C	0.471	1.21	2.2e-07											European	Hannes Helgason et al., 2015	Gastric cancer
rs2976394	UTR3	8q24.3	PSCA	143763622	T/C	0.38	0.63 (0.54-0.74)	3.5e-09											Japan	H. Sakamoto et al., 2008	Diffuse-type gastric cancer
rs10216533	UTR3	8q24.3	PSCA	143763690	A/G	0.3977	0.785	3.259e-25											Japan	Tanikawa C et al., 2018	Gastric cancer
rs10216533	UTR3	8q24.3	PSCA	143763690	A/G	0.52	0.62 (0.53-0.73)	1.22e-08	0.75 (0.67-0.84)	5.48e-07							0.71 (0.64-0.77)	1.92e-13	Korea	Boyoung Park et al., 2019	Gastric cancer
rs10216533	UTR3	8q24.3	PSCA	143763690	A/G	0.472	1.21	2.2e-07											European	Hannes Helgason et al., 2015	Gastric cancer
rs10216533	UTR3	8q24.3	PSCA	143763690	A/G	0.38	0.63 (0.54-0.74)	3.6e-09											Japan	H. Sakamoto et al., 2008	Diffuse-type gastric cancer
rs2976395	UTR3	8q24.3	PSCA	143763750	A/G	0.3976	0.785	3.294e-25											Japan	Tanikawa C et al., 2018	Gastric cancer
rs2976395	UTR3	8q24.3	PSCA	143763750	A/G	0.52	0.62 (0.53-0.73)	1.22e-08	0.75 (0.67-0.84)	5.48e-07							0.71 (0.64-0.77)	1.92e-13	Korea	Boyoung Park et al., 2019	Gastric cancer
rs2976395	UTR3	8q24.3	PSCA	143763750	A/G	0.472	1.21	2.2e-07											European	Hannes Helgason et al., 2015	Gastric cancer
rs2976395	UTR3	8q24.3	PSCA	143763750	A/G	0.38	0.63 (0.54-0.74)	3.9e-09											Japan	H. Sakamoto et al., 2008	Diffuse-type gastric cancer
rs1045547	UTR3	8q24.3	PSCA	143763757	G/T	0.3976	0.785	3.325e-25											Japan	Tanikawa C et al., 2018	Gastric cancer
rs1045547	UTR3	8q24.3	PSCA	143763757	G/T	0.52	0.62 (0.53-0.73)	1.22e-08	0.75 (0.67-0.84)	5.48e-07							0.71 (0.64-0.77)	1.92e-13	Korea	Boyoung Park et al., 2019	Gastric cancer
rs1045547	UTR3	8q24.3	PSCA	143763757	G/T	0.473	1.21	2.2e-07											European	Hannes Helgason et al., 2015	Gastric cancer
rs1045574	UTR3	8q24.3	PSCA	143763958	A/G	0.3976	0.785	3.355e-25											Japan	Tanikawa C et al., 2018	Gastric cancer
rs1045574	UTR3	8q24.3	PSCA	143763958	A/G	0.52	0.62 (0.53-0.73)	1.24e-08	0.75 (0.67-0.84)	4.8e-07							0.7 (0.64-0.77)	1.66e-13	Korea	Boyoung Park et al., 2019	Gastric cancer
rs1045574	UTR3	8q24.3	PSCA	143763958	A/G	0.471	1.21	2.2e-07											European	Hannes Helgason et al., 2015	Gastric cancer
rs2976396	UTR3	8q24.3	PSCA	143764001	A/G	0.3975	0.785	3.38e-25											Japan	Tanikawa C et al., 2018	Gastric cancer
rs2976396	UTR3	8q24.3	PSCA	143764001	A/G	0.52	0.62 (0.53-0.73)	1.22e-08	0.75 (0.67-0.84)	8.75e-07							0.71 (0.64-0.78)	3.38e-13	Korea	Boyoung Park et al., 2019	Gastric cancer
rs2976396	UTR3	8q24.3	PSCA	143764001	A/G	0.471	1.21	2.2e-07											European	Hannes Helgason et al., 2015	Gastric cancer
rs2976396	UTR3	8q24.3	PSCA	143764001	A/G	0.38	0.63 (0.54-0.74)	4.9e-09											Japan	H. Sakamoto et al., 2008	Diffuse-type gastric cancer
rs1045605	UTR3	8q24.3	PSCA	143764101	G/C	0.3975	0.785	3.395e-25											Japan	Tanikawa C et al., 2018	Gastric cancer
rs1045605	UTR3	8q24.3	PSCA	143764101	G/C	0.52	0.62 (0.53-0.73)	1.22e-08	0.75 (0.67-0.84)	5.48e-07							0.71 (0.64-0.77)	1.92e-13	Korea	Boyoung Park et al., 2019	Gastric cancer
rs1045605	UTR3	8q24.3	PSCA	143764101	G/C	0.47	1.21	2.2e-07											European	Hannes Helgason et al., 2015	Gastric cancer
rs2976397	downstream	8q24.3	PSCA	143764613	T/G	0.5433	0.766	3.257e-32											Japan	Tanikawa C et al., 2018	Gastric cancer
rs2976397	downstream	8q24.3	PSCA	143764613	T/G	0.63	0.66 (0.56-0.78)	3.57e-07	0.74 (0.66-0.83)	1.58e-07							0.71 (0.65-0.78)	5.53e-13	Korea	Boyoung Park et al., 2019	Gastric cancer
rs2976397	downstream	8q24.3	PSCA	143764613	T/G	0.453	1.19	1.9e-06											European	Hannes Helgason et al., 2015	Gastric cancer
rs2976398	downstream	8q24.3	PSCA	143764879	C/G	0.3967	0.784	2.83e-25											Japan	Tanikawa C et al., 2018	Gastric cancer
rs2976398	downstream	8q24.3	PSCA	143764879	C/G	0.52	0.62 (0.53-0.73)	1.99e-08	0.75 (0.67-0.84)	8.45e-07							0.71 (0.65-0.78)	4.94e-13	Korea	Boyoung Park et al., 2019	Gastric cancer
rs2976398	downstream	8q24.3	PSCA	143764879	C/G	0.471	1.21	2.4e-07											European	Hannes Helgason et al., 2015	Gastric cancer
rs2920295	downstream	8q24.3	PSCA	143764937	G/A	0.3974	0.785	3.503e-25											Japan	Tanikawa C et al., 2018	Gastric cancer
rs2920295	downstream	8q24.3	PSCA	143764937	G/A	0.52	0.62 (0.53-0.73)	1.99e-08	0.75 (0.67-0.84)	8.45e-07							0.71 (0.65-0.78)	4.94e-13	Korea	Boyoung Park et al., 2019	Gastric cancer
rs2920295	downstream	8q24.3	PSCA	143764937	G/A	0.472	1.21	2.4e-07											European	Hannes Helgason et al., 2015	Gastric cancer
rs2920294	intergenic	8q24.3	PSCA;LY6K	143765326	G/C	0.3973	0.785	3.531e-25											Japan	Tanikawa C et al., 2018	Gastric cancer
rs2920294	intergenic	8q24.3	PSCA;LY6K	143765326	G/C	0.52	0.62 (0.53-0.73)	1.99e-08	0.75 (0.67-0.84)	8.45e-07							0.71 (0.65-0.78)	4.94e-13	Korea	Boyoung Park et al., 2019	Gastric cancer
rs2920294	intergenic	8q24.3	PSCA;LY6K	143765326	G/C	0.472	1.21	2.5e-07											European	Hannes Helgason et al., 2015	Gastric cancer
rs2920293	intergenic	8q24.3	PSCA;LY6K	143765414	G/C	0.3973	0.785	3.536e-25											Japan	Tanikawa C et al., 2018	Gastric cancer
rs2920293	intergenic	8q24.3	PSCA;LY6K	143765414	G/C	0.469	1.21	1.8e-07											European	Hannes Helgason et al., 2015	Gastric cancer
rs2920292	intergenic	8q24.3	PSCA;LY6K	143765699	G/A	0.3973	0.785	3.564e-25											Japan	Tanikawa C et al., 2018	Gastric cancer
rs2920292	intergenic	8q24.3	PSCA;LY6K	143765699	G/A	0.52	0.62 (0.53-0.73)	1.99e-08	0.75 (0.67-0.84)	8.45e-07							0.71 (0.65-0.78)	4.94e-13	Korea	Boyoung Park et al., 2019	Gastric cancer
rs2920292	intergenic	8q24.3	PSCA;LY6K	143765699	G/A	0.471	1.21	2.1e-07											European	Hannes Helgason et al., 2015	Gastric cancer
rs12155758	intergenic	8q24.3	PSCA;LY6K	143765885	A/G	0.7471	0.875	4.92e-09											Japan	Tanikawa C et al., 2018	Gastric cancer
rs2585183	intergenic	8q24.3	PSCA;LY6K	143766059	G/C	0.5384	0.767	5.009e-32											Japan	Tanikawa C et al., 2018	Gastric cancer
rs2585183	intergenic	8q24.3	PSCA;LY6K	143766059	G/C	0.63	0.66 (0.56-0.78)	7.26e-07	0.74 (0.66-0.83)	2.79e-07							0.71 (0.65-0.79)	1.83e-12	Korea	Boyoung Park et al., 2019	Gastric cancer
rs2585183	intergenic	8q24.3	PSCA;LY6K	143766059	G/C	0.462	1.21	1.3e-07											European	Hannes Helgason et al., 2015	Gastric cancer
rs2572910	intergenic	8q24.3	PSCA;LY6K	143770135	G/C	0.3966	0.784	2.123e-25											Japan	Tanikawa C et al., 2018	Gastric cancer
rs2572910	intergenic	8q24.3	PSCA;LY6K	143770135	G/C	0.52	0.62 (0.53-0.73)	2.66e-08	0.76 (0.67-0.85)	1.16e-06							0.71 (0.65-0.78)	9.2e-13	Korea	Boyoung Park et al., 2019	Gastric cancer
rs2572910	intergenic	8q24.3	PSCA;LY6K	143770135	G/C	0.47	1.21	1.3e-07											European	Hannes Helgason et al., 2015	Gastric cancer
rs2717608 (rs371486711)	intergenic	8q24.3	PSCA;LY6K	143771712	T/A	0.52	0.62 (0.53-0.73)	2.03e-08	0.76 (0.68-0.85)	1.92e-06							0.71 (0.65-0.78)	1.27e-12	Korea	Boyoung Park et al., 2019	Gastric cancer
rs2585181	intergenic	8q24.3	PSCA;LY6K	143771714	G/C	0.52	0.62 (0.53-0.73)	2.03e-08	0.76 (0.68-0.85)	1.92e-06							0.71 (0.65-0.78)	1.27e-12	Korea	Boyoung Park et al., 2019	Gastric cancer
rs2585179	intergenic	8q24.3	PSCA;LY6K	143774193	A/G	0.52	0.62 (0.52-0.73)	1.39e-08	0.76 (0.67-0.85)	1.25e-06							0.71 (0.65-0.78)	5.78e-13	Korea	Boyoung Park et al., 2019	Gastric cancer
rs2585179	intergenic	8q24.3	PSCA;LY6K	143774193	A/G	0.467	1.2	5.1e-07											European	Hannes Helgason et al., 2015	Gastric cancer
rs2717562	intergenic	8q24.3	PSCA;LY6K	143776668	C/T	0.3965	0.784	1.946e-25											Japan	Tanikawa C et al., 2018	Gastric cancer
rs2717562	intergenic	8q24.3	PSCA;LY6K	143776668	C/T	0.52	0.62 (0.53-0.73)	2.66e-08	0.76 (0.68-0.85)	2.39e-06							0.71 (0.65-0.78)	2.14e-12	Korea	Boyoung Park et al., 2019	Gastric cancer
rs2717562	intergenic	8q24.3	PSCA;LY6K	143776668	C/T	0.466	1.2	7.7e-07											European	Hannes Helgason et al., 2015	Gastric cancer
rs2585176	intergenic	8q24.3	PSCA;LY6K	143778381	T/A	0.5392	0.767	2.769e-32											Japan	Tanikawa C et al., 2018	Gastric cancer
rs2585176	intergenic	8q24.3	PSCA;LY6K	143778381	T/A	0.456	1.2	3.5e-07											European	Hannes Helgason et al., 2015	Gastric cancer
rs13295747	intronic	9q33.2	TTLL11	124685499	C/T	0.1	0.48(0.37-0.62)	2.11e-08	0.90(0.77-1.04)	0.156									China	Yongyong Shi et al., 2011	Gastric non-cardia cancer
rs79776715	intergenic	9p21.1	LOC401497	30386554	T/C	0.02	2.06(1.40-3.03)	0.00026611	1.36(0.43-4.33)	0.601402	3.42(1.48-7.92)	0.00401683	1.02(0.76-1.37)	0.886144			1.38 (1.10-1.72)	0.0045119	China	Zhaoming Wang et al., 2017	Gastric non-cardia adenocarcinoma
rs7849280	UTR3	9q34.2	ABO	136126636	A/G	0.21	1.16279	1.344e-08	1.127	0.0315	1.047	0.374					1.148	2.64e-13	Japan	Tanikawa C et al., 2018	Gastric cancer
rs7849280	UTR3	9q34.2	ABO	136126636	A/G	0.2116	1.23457	1.99e-05											Japan	Tanikawa C et al., 2018	Diffuse-type gastric cancer
rs7849280	UTR3	9q34.2	ABO	136126636	A/G	0.2116	1.14811	0.00627											Japan	Tanikawa C et al., 2018	Intestinal-type gastric cancer
rs7849280	UTR3	9q34.2	ABO	136126636	A/G	0.211588	1.21507	8.99e-08											Japan	Tanikawa C et al., 2018	Early-onset gastric cancer
rs7849280	UTR3	9q34.2	ABO	136126636	A/G	0.211588	1.11982	0.00102											Japan	Tanikawa C et al., 2018	Late-onset gastric cancer
rs505922	intronic	9q34.11	ABO	133273813	T/C	0.554	1.04 (0.98-1.11)	0.22											Japan	Chizu Tanikawa et al., 2012	Gastric cancer
rs505922	intronic	9q34.11	ABO	133273813	T/C	0.553	1.04 (0.97-1.11)	0.3											Japan	Chizu Tanikawa et al., 2012	Intestinal-type gastric cancer
rs505922	intronic	9q34.11	ABO	133273813	T/C	0.582	1.16 (0.98-1.37)	0.078											Japan	Chizu Tanikawa et al., 2012	Diffuse-type gastric cancer
rs77065565	intronic	10q25.3	GFRA1	118017141	G/A	0.02	1.31(1.05-1.64)	0.015835	2.01(1.23-3.28)	0.00516594	1.92(1.32-2.77)	0.000570411	1.00(0.84-1.18)	0.978075			1.22 (1.08-1.38)	0.00146213	China	Zhaoming Wang et al., 2017	Gastric non-cardia adenocarcinoma
rs75886908	intronic	10q26.3	TCERG1L	133032902	G/A	0.06	0.70(0.53-0.92)	0.010478	0.76(0.46-1.27)	0.296431	0.46(0.31-0.68)	0.000117392	0.95(0.73-1.24)	0.711658			0.77 (0.65-0.90)	0.00131952	China	Zhaoming Wang et al., 2017	Gastric non-cardia adenocarcinoma
rs7916519	intergenic	10p12.2	MSRB2;PTF1A	23466734	G/A	0.237	0.80 (0.73-0.88)	4.876e-06	0.98 (0.88-1.08)	0.678263	0.99 (0.83-1.19)	0.921342					0.89 (0.84-0.95)	0.000719514	China/Korea	Nan Hu et al., 2015	Gastric cancer
rs7916519	intergenic	10p12.2	MSRB2;PTF1A	23466734	G/A	0.237	0.80 (0.71-0.90)	0.0003368	0.95 (0.84-1.07)	0.383296	1.30 (0.85-1.99)	0.228328					0.89 (0.82-0.96)	0.00493734	China/Korea	Nan Hu et al., 2015	Gastric cardia cancer
rs7916519	intergenic	10p12.2	MSRB2;PTF1A	23466734	G/A	0.237	0.79 (0.69-0.89)	0.000249	1.01 (0.89-1.15)	0.860292	0.95 (0.79-1.15)	0.595933					0.90 (0.83-0.98)	0.0138501	China/Korea	Nan Hu et al., 2015	Gastric non-cardia cancer
rs7916519	intergenic	10p12.2	MSRB2;PTF1A	23466734	G/A	0.25	0.76 (0.68-0.85)	1.26e-06											China	Mulong Du et al., 2020	Gastric cancer
rs2274223	exonic	10q23.33	PLCE1	96066341	A/G	0.209	1.40 (1.25-1.56)	2.33e-09	1.15 (0.97-1.36)	0.12							1.31 (1.19-1.43)	8.4e-09	China/Singapore	Christian C Abnet et al., 2010	Gastric adenocarcinoma cancer
rs2274223	exonic	10q23.33	PLCE1	96066341	A/G	0.209	1.59 (1.41-1.80)	5.88e-14	1.49 (1.08-2.07)	0.016							1.57 (1.40-1.76)	4.19 E-15	China/Singapore	Christian C Abnet et al., 2010	Gastric cardia cancer
rs2274223	exonic	10q23.33	PLCE1	96066341	A/G	0.209	1.02 (0.86-1.22)	0.78	1.10 (0.90-1.35)	0.34							1.05 (0.93-1.20)	0.44	China/Singapore	Christian C Abnet et al., 2010	Gastric non-cardia cancer
rs2274223	exonic	10q23.33	PLCE1	96066341	A/G	0.21	1.40 (1.26-1.57)	1.44e-09											China	Mulong Du et al., 2020	Gastric cancer
rs3765524	exonic	10q23.33	PLCE1	96058298	C/T	0.207	1.39 (1.25-1.56)	2.78e-09	1.17 (0.98-1.38)	0.079							1.31 (1.20-1.44)	5.32e-09	China/Singapore	Christian C Abnet et al., 2010	Gastric adenocarcinoma cancer
rs3765524	exonic	10q23.33	PLCE1	96058298	C/T	0.207	1.59 (1.40-1.79)	9.94e-14	1.50 (1.08-2.08)	0.014							1.56 (1.40-1.75)	7.36 E-15	China/Singapore	Christian C Abnet et al., 2010	Gastric cardia cancer
rs3765524	exonic	10q23.33	PLCE1	96058298	C/T	0.207	1.03 (0.87-1.22)	0.73	1.12 (0.92-1.37)	0.25							1.07 (0.94-1.21)	0.32	China/Singapore	Christian C Abnet et al., 2010	Gastric non-cardia cancer
rs3765524	exonic	10q23.33	PLCE1	96058298	C/T	0.21	1.40 (1.26-1.56)	1.62e-09											China	Mulong Du et al., 2020	Gastric cancer
rs3781264	intronic	10q23.33	PLCE1	96070375	T/C	0.152	1.51 (1.33-1.70)	3.94e-11	1.09 (0.90-1.31)	0.4							1.36 (1.23-1.50)	3.76e-09	China/Singapore	Christian C Abnet et al., 2010	Gastric adenocarcinoma cancer
rs3781264	intronic	10q23.33	PLCE1	96070375	T/C	0.152	1.66 (1.45-1.90)	7.94e-14	1.29 (0.89-1.87)	0.17							1.60 (1.41-1.81)	1.06e-13	China/Singapore	Christian C Abnet et al., 2010	Gastric cardia cancer
rs3781264	intronic	10q23.33	PLCE1	96070375	T/C	0.152	1.18 (0.97-1.42)	0.094	1.06 (0.85-1.33)	0.6							1.11 (0.97-1.29)	0.14	China/Singapore	Christian C Abnet et al., 2010	Gastric non-cardia cancer
rs3781264	intronic	10q23.33	PLCE1	96070375	T/C	0.152	1.51 (1.34-1.71)	3.36e-11											China	Mulong Du et al., 2020	Gastric cancer
rs11187842	intronic	10q23.33	PLCE1	96052511	C/T	0.147	1.48 (1.31-1.68)	3.65e-10	1.08 (0.89-1.31)	0.42							1.34 (1.21-1.49)	2.53e-08	China/Singapore	Christian C Abnet et al., 2010	Gastric adenocarcinoma cancer
rs11187842	intronic	10q23.33	PLCE1	96052511	C/T	0.147	1.63 (1.42-1.87)	1.44e-12	1.25 (0.86-1.81)	0.25							1.56 (1.38-1.77)	2.56e-12	China/Singapore	Christian C Abnet et al., 2010	Gastric cardia cancer
rs11187842	intronic	10q23.33	PLCE1	96052511	C/T	0.147	1.17 (0.97-1.42)	0.099	1.07 (0.86-1.34)	0.55							1.12 (0.97-1.29)	0.13	China/Singapore	Christian C Abnet et al., 2010	Gastric non-cardia cancer
rs11187842	intronic	10q23.33	PLCE1	96052511	C/T	0.14	1.49 (1.32-1.69)	2.62e-10											China	Mulong Du et al., 2020	Gastric cancer
rs753724	intronic	10q23.33	PLCE1	96051417	G/T	0.147	1.49 (1.31-1.68)	2.65e-10	1.07 (0.88-1.30)	0.51							1.34 (1.21-1.49)	2.74e-08	China/Singapore	Christian C Abnet et al., 2010	Gastric adenocarcinoma cancer
rs753724	intronic	10q23.33	PLCE1	96051417	G/T	0.147	1.63 (1.42-1.87)	1.61e-12	1.15 (0.77-1.70)	0.49							1.56 (1.37-1.76)	5.21e-12	China/Singapore	Christian C Abnet et al., 2010	Gastric cardia cancer
rs753724	intronic	10q23.33	PLCE1	96051417	G/T	0.147	1.19 (0.99-1.44)	0.07	1.08 (0.86-1.35)	0.53							1.13 (0.98-1.30)	0.098	China/Singapore	Christian C Abnet et al., 2010	Gastric non-cardia cancer
rs753724	intronic	10q23.33	PLCE1	96051417	G/T	0.14	1.49 (1.32-1.69)	2.42e-10											China	Mulong Du et al., 2020	Gastric cancer
rs532454	intronic	11q13.4	GDPD5	75154067	C/T	0.79	0.77(0.68-0.88)	6.99e-05	0.87(0.67-1.12)	0.282367	0.85(0.68-1.06)	0.140499	0.94(0.83-1.06)	0.312404			0.86 (0.79-0.93)	9.24761e-05	China	Zhaoming Wang et al., 2017	Gastric non-cardia adenocarcinoma
rs117977426	intronic	11q14.2	RAB38	87655765	G/T	0.01	0.42 (0.30-0.59)	3.859e-07											UK	Sara R. Rashkin et al, 2020	Gastric cancer
rs2846714	intergenic	11q22.2	LOC101928477	102526610	T/G	0.059	0.79 (0.66-0.95)	0.0111421	1.21 (1.00-1.45)	0.0460154	0.80 (0.54-1.17)	0.246795					0.95 (0.84-1.08)	0.429186	China/Korea	Nan Hu et al., 2015	Gastric cancer
rs2846714	intergenic	11q22.2	LOC101928477	102526610	T/G	0.059	0.61 (0.48-0.77)	4.05e-05	1.25 (1.00-1.56)	0.0472532	0.72 (0.25-2.05)	0.535451					0.89 (0.76-1.05)	0.172544	China/Korea	Nan Hu et al., 2015	Gastric cardia cancer
rs2846714	intergenic	11q22.2	LOC101928477	102526610	T/G	0.059	0.97 (0.77-1.22)	0.768241	1.19 (0.96-1.46)	0.112243	0.79 (0.53-1.17)	0.236297					1.04 (0.90-1.20)	0.634356	China/Korea	Nan Hu et al., 2015	Gastric non-cardia cancer
rs11225815	intronic	11q22.3	DYNC2H1	103339813	T/C	0.233	0.81 (0.74-0.88)	3.365e-06	1.04 (0.96-1.12)	0.362051	0.98 (0.89-1.09)	0.748189	0.97 (0.82-1.13)	0.659984			0.95 (0.91-1.00)	0.033011	China/Korea	Nan Hu et al., 2015	Gastric cancer
rs11225815	intronic	11q22.3	DYNC2H1	103339813	T/C	0.233	0.81 (0.72-0.91)	0.0003119	1.05 (0.96-1.16)	0.263829	1.00 (0.89-1.12)	0.961607	0.97 (0.65-1.47)	0.901878			0.97 (0.91-1.03)	0.26297	China/Korea	Nan Hu et al., 2015	Gastric cardia cancer
rs11225815	intronic	11q22.3	DYNC2H1	103339813	T/C	0.233	0.83 (0.74-0.93)	0.0020986	1.01 (0.92-1.11)	0.899676	0.96 (0.84-1.09)	0.492533	0.96 (0.82-1.13)	0.65193			0.94 (0.89-1.00)	0.0532426	China/Korea	Nan Hu et al., 2015	Gastric non-cardia cancer
rs10895458	intergenic	11q22.3	DYNC2H1	103418084	A/C	0.13	0.92 (0.86-0.98)	0.0109492											China/Korea	Nan Hu et al., 2015	Gastric cancer
rs10895458	intergenic	11q22.3	DYNC2H1	103418084	A/C	0.13	0.96 (0.88-1.04)	0.31563											China/Korea	Nan Hu et al., 2015	Gastric cardia cancer
rs10895458	intergenic	11q22.3	DYNC2H1	103418084	A/C	0.13	0.90 (0.83-0.97)	0.00933172											China/Korea	Nan Hu et al., 2015	Gastric non-cardia cancer
rs139122472	intronic	11q22.3	ELMOD1	107490347	C/T	0.16	4.27	5.5e-07											European	Hannes Helgason et al., 2015	Gastric cancer
rs139122472	intronic	11q22.3	ELMOD1	107490347	C/T	0.16	4.84	2e-07											European	Hannes Helgason et al., 2015	Gastric adenocarcinoma
rs189119113	intronic	11q22.3	DDX10	108616215	A/T	0.22	3.25	1.1e-05											European	Hannes Helgason et al., 2015	Gastric cancer
rs189119113	intronic	11q22.3	DDX10	108616215	A/T	0.22	3.56	6.8e-06											European	Hannes Helgason et al., 2015	Gastric adenocarcinoma
rs4027367	intronic	11q22.3	DDX10	108563175	G/C	0.29	2.72	8e-05											European	Hannes Helgason et al., 2015	Gastric cancer
rs4027367	intronic	11q22.3	DDX10	108563175	G/C	0.29	2.97	4.4e-05											European	Hannes Helgason et al., 2015	Gastric adenocarcinoma
rs182659922	intergenic	11q22.3	GUCY1A2;CWF19L2	107130267	G/A	0.31	2.42	0.00028											European	Hannes Helgason et al., 2015	Gastric cancer
rs182659922	intergenic	11q22.3	GUCY1A2;CWF19L2	107130267	G/A	0.31	2.43	0.00076											European	Hannes Helgason et al., 2015	Gastric adenocarcinoma
rs149031559	intergenic	11q22.3	GUCY1A2;CWF19L2	106933528	T/C	0.45	1.91	0.0045											European	Hannes Helgason et al., 2015	Gastric cancer
rs149031559	intergenic	11q22.3	GUCY1A2;CWF19L2	106933528	T/C	0.45	2.18	0.0011											European	Hannes Helgason et al., 2015	Gastric adenocarcinoma
rs79545081	intergenic	11q22.3	GUCY1A2;CWF19L2	107119989	A/G	0.45	2.02	0.0011											European	Hannes Helgason et al., 2015	Gastric cancer
rs79545081	intergenic	11q22.3	GUCY1A2;CWF19L2	107119989	A/G	0.45	2.05	0.0021											European	Hannes Helgason et al., 2015	Gastric adenocarcinoma
rs74559115	intergenic	11q22.3	GUCY1A2;CWF19L2	107075840	G/A	0.48	1.97	0.0015											European	Hannes Helgason et al., 2015	Gastric cancer
rs74559115	intergenic	11q22.3	GUCY1A2;CWF19L2	107075840	G/A	0.48	2	0.0026											European	Hannes Helgason et al., 2015	Gastric adenocarcinoma
rs11059556	intergenic	12q24.32	LINC02368;TMEM132C	128646063	C/T	0.327	0.88 (0.81-0.96)	0.0031496	0.99 (0.92-1.06)	0.69088	0.98 (0.89-1.07)	0.616035	1.03 (0.89-1.20)	0.658783			0.96 (0.92-1.00)	0.0557406	China/Korea	Nan Hu et al., 2015	Gastric cancer
rs11059556	intergenic	12q24.32	LINC02368;TMEM132C	128646063	C/T	0.327	1.00 (0.90-1.11)	0.932485	0.98 (0.90-1.07)	0.679102	0.97 (0.88-1.08)	0.589893	1.09 (0.75-1.60)	0.643601			0.99 (0.93-1.04)	0.594759	China/Korea	Nan Hu et al., 2015	Gastric cardia cancer
rs11059556	intergenic	12q24.32	LINC02368;TMEM132C	128646063	C/T	0.327	0.77 (0.69-0.86)	4.573e-06	1.00 (0.91-1.09)	0.944932	0.99 (0.88-1.11)	0.827182	1.03 (0.88-1.20)	0.732856			0.94 (0.89-0.99)	0.02335	China/Korea	Nan Hu et al., 2015	Gastric non-cardia cancer
rs4578395	intronic	11q25	OPCML	133112763	T/C	0.087	1.33 (1.17-1.52)	2.125e-05	1.22 (1.10-1.36)	0.0002292	1.01 (0.87-1.18)	0.880543	1.02 (0.76-1.36)	0.893881			1.19 (1.11-1.28)	1.59881e-06	China/Korea	Nan Hu et al., 2015	Gastric cancer
rs4578395	intronic	11q25	OPCML	133112763	T/C	0.087	1.17 (0.99-1.39)	0.0632348	1.37 (1.20-1.55)	1.578e-06	1.05 (0.88-1.25)	0.613441	0.57 (0.23-1.43)	0.228787			1.22 (1.11-1.33)	1.15747e-05	China/Korea	Nan Hu et al., 2015	Gastric cardia cancer
rs4578395	intronic	11q25	OPCML	133112763	T/C	0.087	1.53 (1.29-1.80)	5.931e-07	1.07 (0.93-1.23)	0.337521	0.98 (0.81-1.20)	0.879928	1.02 (0.76-1.37)	0.879882			1.16 (1.06-1.27)	0.00116142	China/Korea	Nan Hu et al., 2015	Gastric non-cardia cancer
rs851911	intronic	12q14.1	TAFA2	62334359	A/C	0.06	1.20 (0.96-1.49)	0.10185	1.46 (1.04-2.05)	0.0275178	1.59 (1.24-2.05)	0.000241478	1.10 (0.90-1.35)	0.33283			1.27 (1.13-1.43)	6.49194e-05	China	Zhaoming Wang et al., 2017	Gastric non-cardia adenocarcinoma
rs12308015	intergenic	12q22	KRT19P2;NDUFA12	95288655	C/T	0.28	1.20 (1.06-1.34)	0.0026604	1.21 (0.95-1.55)	0.130479	1.36 (1.12-1.65)	0.00183812	1.02 (0.93-1.14)	0.621687			1.13 (1.06-1.21)	0.000328524	China	Zhaoming Wang et al., 2017	Gastric non-cardia adenocarcinoma
rs2114910	intronic	12q23.1	GAS2L3	101002115	G/C	0.51	1.23 (1.10-1.37)	0.00025405	1.41 (1.12-1.78)	0.00347478	1.05 (0.88-1.25)	0.576473	1.03 (0.93-1.14)	0.56778			1.13 (1.06-1.20)	0.000308531	China	Zhaoming Wang et al., 2017	Gastric non-cardia adenocarcinoma
rs11065734	intronic	12q24.11	CCDC63	111296320	A/G	0.4762	0.879	1.735e-08	0.9398	0.212	1.098	0.044					0.9216	1.8e-05	Japan	Tanikawa C et al., 2018	Gastric cancer
rs3858704	intronic	12q24.12	CUX2	111705893	A/G	0.3	0.87	2.794e-11	0.89	0.0219	0.9837	0.736					0.92	1.25e-05	Japan	Tanikawa C et al., 2018	Gastric cancer
rs6490061	intronic	12q24.12	CUX2	111773345	C/T	0.38	0.862813	8.071e-09	0.9024	0.0526	0.9431	0.238					0.905	3.2e-08	Japan	Tanikawa C et al., 2018	Gastric cancer
rs6490061	intronic	12q24.12	CUX2	111773345	C/T	0.3848	0.832639	0.000162											Japan	Tanikawa C et al., 2018	Diffuse-type gastric cancer
rs6490061	intronic	12q24.12	CUX2	111773345	C/T	0.3848	0.879507	0.00822											Japan	Tanikawa C et al., 2018	Intestinal-type gastric cancer
rs6490061	intronic	12q24.12	CUX2	111773345	C/T	0.384785	0.851064	5.48e-06											Japan	Tanikawa C et al., 2018	Early-onset gastric cancer
rs6490061	intronic	12q24.12	CUX2	111773345	C/T	0.384785	0.87108	3.12e-05											Japan	Tanikawa C et al., 2018	Late-onset gastric cancer
rs11066491	intronic	12q24.13	DTX1	113524987	G/C	0.8093	1.20048	9.946e-08	1.111	0.0833	1.049	0.397					1.1492	1.2e-07	Japan	Tanikawa C et al., 2018	Gastric cancer
rs9517698	intronic	13q32.3	UBAC2	100014546	G/A	0.6317	1.11857	7.001e-08	0.8785	0.0119	0.9931	0.884					1.0678	0.000271	Japan	Tanikawa C et al., 2018	Gastric cancer
rs2025245	intergenic	13q13.3	AX747340	38103577	G/A	0.379	0.89 (0.82-0.97)	0.0053271	1.02 (0.96-1.09)	0.499785	1.01 (0.93-1.10)	0.813994	1.04 (0.90-1.20)	0.638079			0.98 (0.94-1.03)	0.439813	China/Korea	Nan Hu et al., 2015	Gastric cancer
rs2025245	intergenic	13q13.3	AX747340	38103577	G/A	0.379	0.96 (0.87-1.07)	0.452555	1.01 (0.93-1.10)	0.74209	1.01 (0.92-1.12)	0.782816	0.76 (0.51-1.12)	0.162658			0.99 (0.94-1.05)	0.824117	China/Korea	Nan Hu et al., 2015	Gastric cardia cancer
rs2025245	intergenic	13q13.3	AX747340	38103577	G/A	0.379	0.78 (0.70-0.87)	8.841e-06	1.03 (0.94-1.12)	0.549592	0.99 (0.89-1.11)	0.913776	1.07 (0.92-1.24)	0.404791			0.96 (0.91-1.01)	0.124997	China/Korea	Nan Hu et al., 2015	Gastric non-cardia cancer
rs9584006	intronic	13q31.3	GPC5	92901926	T/G	0.384	1.11 (1.03-1.21)	0.0094107	1.11 (1.04-1.18)	0.0016976	0.96 (0.88-1.05)	0.41128	1.02 (0.88-1.18)	0.78629			1.07 (1.02-1.11)	0.00231001	China/Korea	Nan Hu et al., 2015	Gastric cancer
rs9584006	intronic	13q31.3	GPC5	92901926	T/G	0.384	1.23 (1.12-1.37)	4.484e-05	1.10 (1.01-1.19)	0.0208077	1.01 (0.92-1.12)	0.800347	1.04 (0.72-1.49)	0.833209			1.11 (1.05-1.17)	0.000153432	China/Korea	Nan Hu et al., 2015	Gastric cardia cancer
rs9584006	intronic	13q31.3	GPC5	92901926	T/G	0.384	1.00 (0.90-1.11)	0.970522	1.10 (1.02-1.20)	0.0167928	0.87 (0.78-0.97)	0.0148962	1.01 (0.88-1.17)	0.852004			1.01 (0.96-1.07)	0.641585	China/Korea	Nan Hu et al., 2015	Gastric non-cardia cancer
rs189358636	UTR3	14q32.2	DKFZP434O1614	96741571	G/A	0.01	0.45 (0.33-0.61)	5.314e-07											UK	Sara R. Rashkin et al, 2020	Gastric cancer
rs12589229	intronic	14q32.12	CCDC88C	91820675	G/A	0.19	0.63 (0.53-0.75)	3.88e-07	0.90 (0.80-1.01)	0.0748									China	Yongyong Shi et al., 2011	Gastric non-cardia cancer
rs72627187	intergenic	14q24.3	NRXN3	78604526	T/C	0.33	0.83 (0.74-0.93)	0.0010337	0.87 (0.68-1.10)	0.243484	0.74 (0.62-0.88)	0.000892934	0.95 (0.85-1.05)	0.357879			0.87 (0.81-0.93)	3.34868e-05	China	Zhaoming Wang et al., 2017	Gastric non-cardia adenocarcinoma
rs17647701	intergenic	15q26.1	LINC00930;FAM174B	93140340	G/A	0.07	1.12 (0.91-1.38)	0.28643	1.49 (1.10-2.02)	0.00985575	1.66 (1.31-2.10)	2.8304e-05	1.09 (0.90-1.33)	0.360682			1.19 (1.06-1.33)	0.00262702	China	Zhaoming Wang et al., 2017	Gastric non-cardia adenocarcinoma
rs2222420	intronic	15q13.2	TJP1	30260500	T/C	0.37	1.36 (1.19-1.56)	9.86e-06	1.05 (0.95-1.14)	0.338									China	Yongyong Shi et al., 2011	Gastric non-cardia cancer
rs347940	intronic	15q13.3	FMN1	33177670	A/G	0.333	1.22 (1.12-1.32)	3.555e-06	1.04 (0.95-1.14)	0.391298	0.96 (0.83-1.12)	0.623738					1.11 (1.05-1.17)	0.000453477	China/Korea	Nan Hu et al., 2015	Gastric cancer
rs347940	intronic	15q13.3	FMN1	33177670	A/G	0.333	1.22 (1.10-1.35)	0.0002059	1.01 (0.91-1.12)	0.890606	0.88 (0.59-1.31)	0.523223					1.10 (1.02-1.18)	0.0113013	China/Korea	Nan Hu et al., 2015	Gastric cardia cancer
rs347940	intronic	15q13.3	FMN1	33177670	A/G	0.333	1.25 (1.12-1.39)	6.962e-05	1.08 (0.96-1.21)	0.195742	0.97 (0.83-1.14)	0.731847					1.12 (1.05-1.20)	0.00135669	China/Korea	Nan Hu et al., 2015	Gastric non-cardia cancer
rs141107350	intronic	15q13.3	TRPM1	31297076	G/A	0.03	0.64		0.48								0.61 (0.50-0.74)	5.868e-07	UK/USA	Sara R. Rashkin et al, 2020	Gastric cancer
rs875339	intronic	15q22.2	RORA	61096055	C/T	0.284	1.15 (1.06-1.26)	0.0012332	1.11 (1.03-1.19)	0.0051877	1.02 (0.93-1.12)	0.635885	1.02 (0.87-1.18)	0.833404			1.09 (1.04-1.14)	0.000183202	China/Korea	Nan Hu et al., 2015	Gastric cancer
rs875339	intronic	15q22.2	RORA	61096055	C/T	0.284	1.26 (1.13-1.40)	3.426e-05	1.08 (0.99-1.18)	0.0771721	1.06 (0.95-1.18)	0.284712	0.95 (0.64-1.39)	0.780363			1.12 (1.06-1.18)	0.00012936	China/Korea	Nan Hu et al., 2015	Gastric cardia cancer
rs875339	intronic	15q22.2	RORA	61096055	C/T	0.284	1.06 (0.94-1.19)	0.341475	1.14 (1.04-1.24)	0.0047023	0.98 (0.86-1.10)	0.694767	1.03 (0.88-1.20)	0.734146			1.07 (1.00-1.13)	0.0267394	China/Korea	Nan Hu et al., 2015	Gastric non-cardia cancer
rs74684850	intronic	16q23.1	WWOX	78269772	A/G	0.06	0.64 (0.50-0.81)	0.00023847	0.76 (0.44-1.32)	0.327279	0.60 (0.38-0.92)	0.0209689	0.91 (0.73-1.14)	0.4118			0.75 (0.65-0.87)	0.00012798	China	Zhaoming Wang et al., 2017	Gastric non-cardia adenocarcinoma
rs3935714	intergenic	16p11.2	NPIPL2	29042014	G/A	0.074	1.28 (1.11-1.48)	0.0008061	1.19 (1.06-1.34)	0.0045369	1.18 (0.87-1.59)	0.293929					1.22 (1.12-1.34)	9.20671e-06	China/Korea	Nan Hu et al., 2015	Gastric cancer
rs3935714	intergenic	16p11.2	NPIPL2	29042014	G/A	0.074	1.44 (1.21-1.73)	4.913e-05	1.24 (1.07-1.43)	0.0043691	1.38 (0.68-2.81)	0.364771					1.32 (1.18-1.47)	1.2713e-06	China/Korea	Nan Hu et al., 2015	Gastric cardia cancer
rs3935714	intergenic	16p11.2	NPIPL2	29042014	G/A	0.074	1.14 (0.94-1.38)	0.189292	1.14 (0.98-1.33)	0.0849926	1.15 (0.84-1.57)	0.377686					1.14 (1.02-1.27)	0.0194492	China/Korea	Nan Hu et al., 2015	Gastric non-cardia cancer
rs12922317	intronic	16p13.13	SNX29	12077632	G/A	0.343	0.82 (0.75-0.89)	2.826e-06	0.91 (0.85-0.97)	0.0061883	1.05 (0.96-1.16)	0.264268	0.98 (0.84-1.14)	0.791615			0.92 (0.88-0.96)	0.000183332	China/Korea	Nan Hu et al., 2015	Gastric cancer
rs12922317	intronic	16p13.13	SNX29	12077632	G/A	0.343	0.77 (0.69-0.86)	2.843e-06	0.85 (0.78-0.93)	0.000333	1.10 (0.99-1.22)	0.0859102	1.30 (0.90-1.89)	0.159107			0.90 (0.85-0.95)	0.000300222	China/Korea	Nan Hu et al., 2015	Gastric cardia cancer
rs12922317	intronic	16p13.13	SNX29	12077632	G/A	0.343	0.86 (0.77-0.96)	0.0074143	0.97 (0.89-1.06)	0.472735	1.00 (0.88-1.12)	0.955057	0.95 (0.81-1.11)	0.495097			0.94 (0.89-1.00)	0.0403264	China/Korea	Nan Hu et al., 2015	Gastric non-cardia cancer
rs12922317	intronic	16p13.13	SNX29	12077632	G/A	0.343	0.79 (0.71-0.87)	2.76e-06											China	Mulong Du et al., 2020	Gastric cancer
rs9908993	intergenic	17q25.3	SCAT1;CYTH1	76633585	G/A	0.53	0.77 (0.68-0.88)	0.00014079	0.82 (0.66-1.02)	0.0708663	0.86 (0.73-1.02)	0.0759258	1.01 (0.91-1.11)	0.906614			0.89 (0.83-0.95)	0.000751692	China	Zhaoming Wang et al., 2017	Gastric non-cardia adenocarcinoma
rs8094513	intronic	18p11.22	RAB31	9794803	G/T	0.25	1.19 (1.05-1.35)	0.0074013	1.39 (1.06-1.81)	0.0173288	1.35 (1.08-1.69)	0.00903478	1.08 (0.96-1.22)	0.221715			1.17 (1.09-1.27)	5.56465e-05	China	Zhaoming Wang et al., 2017	Gastric non-cardia adenocarcinoma
rs11877682	intronic	18q12.3	SIGLEC15	43411859	C/T	0.01	0.20 (0.11-0.36)	5.086e-08											USA	Sara R. Rashkin et al, 2020	Gastric cancer
rs7257304	intergenic	19p13.12	OR10H3;CYP4F24P	15863023	T/C	0.38	0.76 (0.66-0.87)	7.36e-05	0.93 (0.85-1.02)	0.128									China	Yongyong Shi et al., 2011	Gastric non-cardia cancer
rs431387	intergenic	19p13.12	CIB3;FAM32A	16288976	T/C	0.94	0.76 (0.60-0.96)	0.020086	0.46 (0.31-0.67)	8.39811e-05	0.49 (0.36-0.65)	1.98409e-06	0.87 (0.69-1.10)	0.254657			0.74 (0.65-0.85)	2.21e-05	China	Zhaoming Wang et al., 2017	Gastric non-cardia adenocarcinoma
rs6117917	intergenic	20p12.3	HAO1	7658696	T/C	0.8412	0.862813	6.358e-07	1.03	0.683	1.122	0.0835					0.9171	0.00072	Japan	Tanikawa C et al., 2018	Gastric cancer
rs2376549	intronic	20q11.21	DEFB121	29999087	T/C	0.28	1.14943	3.209e-10	1.086	0.143	1.043	0.393					1.1088	8.11e-10	Japan	Tanikawa C et al., 2018	Gastric cancer
rs2376549	intronic	20q11.21	DEFB121	29999087	T/C	0.2819	1.16144	0.000311											Japan	Tanikawa C et al., 2018	Diffuse-type gastric cancer
rs2376549	intronic	20q11.21	DEFB121	29999087	T/C	0.2819	1.11483	0.0101											Japan	Tanikawa C et al., 2018	Intestinal-type gastric cancer
rs2376549	intronic	20q11.21	DEFB121	29999087	T/C	0.281878	1.18765	1.46e-08											Japan	Tanikawa C et al., 2018	Early-onset gastric cancer
rs2376549	intronic	20q11.21	DEFB121	29999087	T/C	0.281878	1.11857	9.85e-05											Japan	Tanikawa C et al., 2018	Late-onset gastric cancer
rs9982863	intronic	21q22.3	ADARB1	46610553	G/A	0.35	1.12	0.0385	1.23	0.0394							1.21	0.0041	China	Guangfu Jin et al., 2012	Gastric non-cardia cancer
1. OR (95% CI) and P-value were estimated using fixed-effect model OR, Odds ratio; CI, Confidence interval; SNP, Single nucleotide polymorphism; GWAS, Genome-wide association study
