# Supplementary material for: Systematic review of gastric cancer-associated genetic variants, gene-based meta-analysis, and gene-level functional analysis to identify candidate genes for drug development
Source: Front Genet. 2022 Aug 16;13:928783. doi: 10.3389/fgene.2022.928783 (PMC9446437; doi:10.3389/fgene.2022.928783)
Supplement: Supplementary file 8 [file Table7.XLSX]

## Sheet: Sheet1
Supplementary Table S7. The results of eQTL analysis based on meta- and gene-based analysis, eQTLGen database
Database	Cis/trans	Chr	Position	SNP	Function1	Gene1	Alleles1	OR (95% CI)1	P-value1	Start position2	End position2	Gene2	P-value2	FDR2
eQTLGen	eQTLGen_cis_eQTLs	1q22	155105882	rs4971066	intronic	EFNA1	G/T	0.82 (0.77-0.87)	1.46061e-10	155183616	155197325	GBAP1	4.8294e-44	0
eQTLGen	eQTLGen_cis_eQTLs	1q22	155105882	rs4971066	intronic	EFNA1	G/T	0.82 (0.77-0.87)	1.46061e-10	155165379	155177772	THBS3	2.3022e-125	0
eQTLGen	eQTLGen_cis_eQTLs	1q22	155105882	rs4971066	intronic	EFNA1	G/T	0.82 (0.77-0.87)	1.46061e-10	155178490	155183625	MTX1	9.7397e-09	5.78815e-05
eQTLGen	eQTLGen_cis_eQTLs	1q22	155105882	rs4971066	intronic	EFNA1	G/T	0.82 (0.77-0.87)	1.46061e-10	155158300	155162768	MUC1	3.9196e-06	0.0113
eQTLGen	eQTLGen_cis_eQTLs	1q22	155135406	rs12752585	intergenic	DPM3	A/G	0.77 (0.73-0.81)	1.75854e-22	155657693	155708801	DAP3	4.2018e-16	0
eQTLGen	eQTLGen_cis_eQTLs	1q22	155135406	rs12752585	intergenic	DPM3	A/G	0.77 (0.73-0.81)	1.75854e-22	155183616	155197325	GBAP1	0	0
eQTLGen	eQTLGen_cis_eQTLs	1q22	155135406	rs12752585	intergenic	DPM3	A/G	0.77 (0.73-0.81)	1.75854e-22	155145702	155157447	TRIM46	1.5992e-11	0
eQTLGen	eQTLGen_cis_eQTLs	1q22	155135406	rs12752585	intergenic	DPM3	A/G	0.77 (0.73-0.81)	1.75854e-22	155141884	155151331	KRTCAP2	2.6428e-16	0
eQTLGen	eQTLGen_cis_eQTLs	1q22	155135406	rs12752585	intergenic	DPM3	A/G	0.77 (0.73-0.81)	1.75854e-22	155165379	155177772	THBS3	0	0
eQTLGen	eQTLGen_cis_eQTLs	1q22	155135406	rs12752585	intergenic	DPM3	A/G	0.77 (0.73-0.81)	1.75854e-22	155100349	155107386	EFNA1	3.6666e-08	0.000152342
eQTLGen	eQTLGen_cis_eQTLs	1q22	155135406	rs12752585	intergenic	DPM3	A/G	0.77 (0.73-0.81)	1.75854e-22	155178490	155183625	MTX1	6.3015e-48	0
eQTLGen	eQTLGen_cis_eQTLs	1q22	155138222	rs4971085	intergenic	DPM3	C/T	0.77 (0.73-0.81)	1.64159e-22	155657693	155708801	DAP3	6.0852e-16	0
eQTLGen	eQTLGen_cis_eQTLs	1q22	155138222	rs4971085	intergenic	DPM3	C/T	0.77 (0.73-0.81)	1.64159e-22	155183616	155197325	GBAP1	0	0
eQTLGen	eQTLGen_cis_eQTLs	1q22	155138222	rs4971085	intergenic	DPM3	C/T	0.77 (0.73-0.81)	1.64159e-22	155145702	155157447	TRIM46	1.8962e-11	0
eQTLGen	eQTLGen_cis_eQTLs	1q22	155138222	rs4971085	intergenic	DPM3	C/T	0.77 (0.73-0.81)	1.64159e-22	155141884	155151331	KRTCAP2	4.6849e-16	0
eQTLGen	eQTLGen_cis_eQTLs	1q22	155138222	rs4971085	intergenic	DPM3	C/T	0.77 (0.73-0.81)	1.64159e-22	155165379	155177772	THBS3	0	0
eQTLGen	eQTLGen_cis_eQTLs	1q22	155138222	rs4971085	intergenic	DPM3	C/T	0.77 (0.73-0.81)	1.64159e-22	155100349	155107386	EFNA1	4.8918e-08	0.000196165
eQTLGen	eQTLGen_cis_eQTLs	1q22	155138222	rs4971085	intergenic	DPM3	C/T	0.77 (0.73-0.81)	1.64159e-22	155178490	155183625	MTX1	6.6224e-48	0
eQTLGen	eQTLGen_cis_eQTLs	1q22	155139509	rs7556304	intergenic	DPM3	C/T	0.77 (0.73-0.81)	1.4946e-22	155657693	155708801	DAP3	8.9254e-16	0
eQTLGen	eQTLGen_cis_eQTLs	1q22	155139509	rs7556304	intergenic	DPM3	C/T	0.77 (0.73-0.81)	1.4946e-22	155183616	155197325	GBAP1	0	0
eQTLGen	eQTLGen_cis_eQTLs	1q22	155139509	rs7556304	intergenic	DPM3	C/T	0.77 (0.73-0.81)	1.4946e-22	155145702	155157447	TRIM46	4.4579e-11	0
eQTLGen	eQTLGen_cis_eQTLs	1q22	155139509	rs7556304	intergenic	DPM3	C/T	0.77 (0.73-0.81)	1.4946e-22	155141884	155151331	KRTCAP2	5.9665e-16	0
eQTLGen	eQTLGen_cis_eQTLs	1q22	155139509	rs7556304	intergenic	DPM3	C/T	0.77 (0.73-0.81)	1.4946e-22	155165379	155177772	THBS3	0	0
eQTLGen	eQTLGen_cis_eQTLs	1q22	155139509	rs7556304	intergenic	DPM3	C/T	0.77 (0.73-0.81)	1.4946e-22	155100349	155107386	EFNA1	4.2629e-08	0.000164828
eQTLGen	eQTLGen_cis_eQTLs	1q22	155139509	rs7556304	intergenic	DPM3	C/T	0.77 (0.73-0.81)	1.4946e-22	155178490	155183625	MTX1	2.5493e-48	0
eQTLGen	eQTLGen_cis_eQTLs	1q22	155142229	rs4276914	intronic	KRTCAP2	A/G	0.77 (0.73-0.81)	1.8581e-22	155657693	155708801	DAP3	2.0727e-16	0
eQTLGen	eQTLGen_cis_eQTLs	1q22	155142229	rs4276914	intronic	KRTCAP2	A/G	0.77 (0.73-0.81)	1.8581e-22	155183616	155197325	GBAP1	0	0
eQTLGen	eQTLGen_cis_eQTLs	1q22	155142229	rs4276914	intronic	KRTCAP2	A/G	0.77 (0.73-0.81)	1.8581e-22	155145702	155157447	TRIM46	3.1668e-11	0
eQTLGen	eQTLGen_cis_eQTLs	1q22	155142229	rs4276914	intronic	KRTCAP2	A/G	0.77 (0.73-0.81)	1.8581e-22	155141884	155151331	KRTCAP2	7.667e-16	0
eQTLGen	eQTLGen_cis_eQTLs	1q22	155142229	rs4276914	intronic	KRTCAP2	A/G	0.77 (0.73-0.81)	1.8581e-22	155165379	155177772	THBS3	0	0
eQTLGen	eQTLGen_cis_eQTLs	1q22	155142229	rs4276914	intronic	KRTCAP2	A/G	0.77 (0.73-0.81)	1.8581e-22	155100349	155107386	EFNA1	4.2967e-08	0.000164828
eQTLGen	eQTLGen_cis_eQTLs	1q22	155142229	rs4276914	intronic	KRTCAP2	A/G	0.77 (0.73-0.81)	1.8581e-22	155178490	155183625	MTX1	1.4137e-47	0
eQTLGen	eQTLGen_cis_eQTLs	1q22	155142883	rs4971088	intronic	KRTCAP2	A/T	0.77 (0.73-0.81)	1.80497e-22	155657693	155708801	DAP3	2.1862e-16	0
eQTLGen	eQTLGen_cis_eQTLs	1q22	155142883	rs4971088	intronic	KRTCAP2	A/T	0.77 (0.73-0.81)	1.80497e-22	155183616	155197325	GBAP1	0	0
eQTLGen	eQTLGen_cis_eQTLs	1q22	155142883	rs4971088	intronic	KRTCAP2	A/T	0.77 (0.73-0.81)	1.80497e-22	155145702	155157447	TRIM46	2.9872e-11	0
eQTLGen	eQTLGen_cis_eQTLs	1q22	155142883	rs4971088	intronic	KRTCAP2	A/T	0.77 (0.73-0.81)	1.80497e-22	155141884	155151331	KRTCAP2	3.9332e-16	0
eQTLGen	eQTLGen_cis_eQTLs	1q22	155142883	rs4971088	intronic	KRTCAP2	A/T	0.77 (0.73-0.81)	1.80497e-22	155165379	155177772	THBS3	0	0
eQTLGen	eQTLGen_cis_eQTLs	1q22	155142883	rs4971088	intronic	KRTCAP2	A/T	0.77 (0.73-0.81)	1.80497e-22	155100349	155107386	EFNA1	4.3652e-08	0.000164807
eQTLGen	eQTLGen_cis_eQTLs	1q22	155142883	rs4971088	intronic	KRTCAP2	A/T	0.77 (0.73-0.81)	1.80497e-22	155178490	155183625	MTX1	1.6116e-47	0
eQTLGen	eQTLGen_cis_eQTLs	1q22	155144300	rs4971093	intronic	KRTCAP2	A/G	0.76 (0.72-0.8)	1.39184e-25	155657693	155708801	DAP3	4.4406e-12	0
eQTLGen	eQTLGen_cis_eQTLs	1q22	155144300	rs4971093	intronic	KRTCAP2	A/G	0.76 (0.72-0.8)	1.39184e-25	155183616	155197325	GBAP1	2.517e-251	0
eQTLGen	eQTLGen_cis_eQTLs	1q22	155144300	rs4971093	intronic	KRTCAP2	A/G	0.76 (0.72-0.8)	1.39184e-25	155145702	155157447	TRIM46	1.6518e-05	0.0456358
eQTLGen	eQTLGen_cis_eQTLs	1q22	155144300	rs4971093	intronic	KRTCAP2	A/G	0.76 (0.72-0.8)	1.39184e-25	155141884	155151331	KRTCAP2	2.4613e-13	0
eQTLGen	eQTLGen_cis_eQTLs	1q22	155144300	rs4971093	intronic	KRTCAP2	A/G	0.76 (0.72-0.8)	1.39184e-25	155165379	155177772	THBS3	0	0
eQTLGen	eQTLGen_cis_eQTLs	1q22	155144300	rs4971093	intronic	KRTCAP2	A/G	0.76 (0.72-0.8)	1.39184e-25	155178490	155183625	MTX1	7.5688e-28	0
eQTLGen	eQTLGen_cis_eQTLs	1q22	155144300	rs4971093	intronic	KRTCAP2	A/G	0.76 (0.72-0.8)	1.39184e-25	155158300	155162768	MUC1	1.5924e-13	0
eQTLGen	eQTLGen_cis_eQTLs	1q22	155148781	rs4971059	intronic	TRIM46	A/G	0.76 (0.72-0.8)	1.35818e-25	155657693	155708801	DAP3	4.8908e-14	0
eQTLGen	eQTLGen_cis_eQTLs	1q22	155148781	rs4971059	intronic	TRIM46	A/G	0.76 (0.72-0.8)	1.35818e-25	155183616	155197325	GBAP1	1.3896e-269	0
eQTLGen	eQTLGen_cis_eQTLs	1q22	155148781	rs4971059	intronic	TRIM46	A/G	0.76 (0.72-0.8)	1.35818e-25	155145702	155157447	TRIM46	3.6673e-06	0.0106016
eQTLGen	eQTLGen_cis_eQTLs	1q22	155148781	rs4971059	intronic	TRIM46	A/G	0.76 (0.72-0.8)	1.35818e-25	155141884	155151331	KRTCAP2	1.7636e-12	0
eQTLGen	eQTLGen_cis_eQTLs	1q22	155148781	rs4971059	intronic	TRIM46	A/G	0.76 (0.72-0.8)	1.35818e-25	155165379	155177772	THBS3	0	0
eQTLGen	eQTLGen_cis_eQTLs	1q22	155148781	rs4971059	intronic	TRIM46	A/G	0.76 (0.72-0.8)	1.35818e-25	155100349	155107386	EFNA1	1.0825e-05	0.0304676
eQTLGen	eQTLGen_cis_eQTLs	1q22	155148781	rs4971059	intronic	TRIM46	A/G	0.76 (0.72-0.8)	1.35818e-25	155178490	155183625	MTX1	7.5982e-34	0
eQTLGen	eQTLGen_cis_eQTLs	1q22	155148781	rs4971059	intronic	TRIM46	A/G	0.76 (0.72-0.8)	1.35818e-25	155158300	155162768	MUC1	7.5854e-11	0
eQTLGen	eQTLGen_cis_eQTLs	1q22	155149718	rs3814316	intronic	TRIM46	A/G	0.76 (0.72-0.8)	1.38805e-25	155657693	155708801	DAP3	2.2267e-16	0
eQTLGen	eQTLGen_cis_eQTLs	1q22	155149718	rs3814316	intronic	TRIM46	A/G	0.76 (0.72-0.8)	1.38805e-25	155183616	155197325	GBAP1	9.786e-277	0
eQTLGen	eQTLGen_cis_eQTLs	1q22	155149718	rs3814316	intronic	TRIM46	A/G	0.76 (0.72-0.8)	1.38805e-25	155145702	155157447	TRIM46	1.0903e-06	0.0033213
eQTLGen	eQTLGen_cis_eQTLs	1q22	155149718	rs3814316	intronic	TRIM46	A/G	0.76 (0.72-0.8)	1.38805e-25	155141884	155151331	KRTCAP2	2.4313e-12	0
eQTLGen	eQTLGen_cis_eQTLs	1q22	155149718	rs3814316	intronic	TRIM46	A/G	0.76 (0.72-0.8)	1.38805e-25	155165379	155177772	THBS3	0	0
eQTLGen	eQTLGen_cis_eQTLs	1q22	155149718	rs3814316	intronic	TRIM46	A/G	0.76 (0.72-0.8)	1.38805e-25	155178490	155183625	MTX1	3.8199e-34	0
eQTLGen	eQTLGen_cis_eQTLs	1q22	155149718	rs3814316	intronic	TRIM46	A/G	0.76 (0.72-0.8)	1.38805e-25	155158300	155162768	MUC1	9.9703e-11	0
eQTLGen	eQTLGen_cis_eQTLs	1q22	155155731	rs4971100	intronic	TRIM46	A/G	0.75 (0.71-0.79)	1.96473e-28	155657693	155708801	DAP3	1.2687e-13	0
eQTLGen	eQTLGen_cis_eQTLs	1q22	155155731	rs4971100	intronic	TRIM46	A/G	0.75 (0.71-0.79)	1.96473e-28	155183616	155197325	GBAP1	0	0
eQTLGen	eQTLGen_cis_eQTLs	1q22	155155731	rs4971100	intronic	TRIM46	A/G	0.75 (0.71-0.79)	1.96473e-28	155145702	155157447	TRIM46	2.1772e-09	1.95593e-05
eQTLGen	eQTLGen_cis_eQTLs	1q22	155155731	rs4971100	intronic	TRIM46	A/G	0.75 (0.71-0.79)	1.96473e-28	155141884	155151331	KRTCAP2	1.79e-09	1.95925e-05
eQTLGen	eQTLGen_cis_eQTLs	1q22	155155731	rs4971100	intronic	TRIM46	A/G	0.75 (0.71-0.79)	1.96473e-28	155165379	155177772	THBS3	0	0
eQTLGen	eQTLGen_cis_eQTLs	1q22	155155731	rs4971100	intronic	TRIM46	A/G	0.75 (0.71-0.79)	1.96473e-28	155178490	155183625	MTX1	7.7157e-38	0
eQTLGen	eQTLGen_cis_eQTLs	1q22	155155731	rs4971100	intronic	TRIM46	A/G	0.75 (0.71-0.79)	1.96473e-28	155158300	155162768	MUC1	3.8108e-15	0
eQTLGen	eQTLGen_cis_eQTLs	1q22	155157635	rs4971101	intronic	TRIM46	A/G	0.75 (0.71-0.79)	1.14082e-28	155657693	155708801	DAP3	2.748e-13	0
eQTLGen	eQTLGen_cis_eQTLs	1q22	155157635	rs4971101	intronic	TRIM46	A/G	0.75 (0.71-0.79)	1.14082e-28	155183616	155197325	GBAP1	0	0
eQTLGen	eQTLGen_cis_eQTLs	1q22	155157635	rs4971101	intronic	TRIM46	A/G	0.75 (0.71-0.79)	1.14082e-28	155145702	155157447	TRIM46	2.9099e-09	2.59994e-05
eQTLGen	eQTLGen_cis_eQTLs	1q22	155157635	rs4971101	intronic	TRIM46	A/G	0.75 (0.71-0.79)	1.14082e-28	155141884	155151331	KRTCAP2	1.3972e-09	1.30916e-05
eQTLGen	eQTLGen_cis_eQTLs	1q22	155157635	rs4971101	intronic	TRIM46	A/G	0.75 (0.71-0.79)	1.14082e-28	155165379	155177772	THBS3	0	0
eQTLGen	eQTLGen_cis_eQTLs	1q22	155157635	rs4971101	intronic	TRIM46	A/G	0.75 (0.71-0.79)	1.14082e-28	155178490	155183625	MTX1	1.2868e-37	0
eQTLGen	eQTLGen_cis_eQTLs	1q22	155157635	rs4971101	intronic	TRIM46	A/G	0.75 (0.71-0.79)	1.14082e-28	155158300	155162768	MUC1	1.0504e-14	0
eQTLGen	eQTLGen_cis_eQTLs	1q22	155172379	rs2066981	intronic	THBS3	A/G	0.76 (0.72-0.8)	6.15908e-26	155657693	155708801	DAP3	1.5132e-19	0
eQTLGen	eQTLGen_cis_eQTLs	1q22	155172379	rs2066981	intronic	THBS3	A/G	0.76 (0.72-0.8)	6.15908e-26	155183616	155197325	GBAP1	0	0
eQTLGen	eQTLGen_cis_eQTLs	1q22	155172379	rs2066981	intronic	THBS3	A/G	0.76 (0.72-0.8)	6.15908e-26	155145702	155157447	TRIM46	1.8319e-16	0
eQTLGen	eQTLGen_cis_eQTLs	1q22	155172379	rs2066981	intronic	THBS3	A/G	0.76 (0.72-0.8)	6.15908e-26	155141884	155151331	KRTCAP2	1.5561e-12	0
eQTLGen	eQTLGen_cis_eQTLs	1q22	155172379	rs2066981	intronic	THBS3	A/G	0.76 (0.72-0.8)	6.15908e-26	155165379	155177772	THBS3	0	0
eQTLGen	eQTLGen_cis_eQTLs	1q22	155172379	rs2066981	intronic	THBS3	A/G	0.76 (0.72-0.8)	6.15908e-26	155178490	155183625	MTX1	8.9574e-66	0
eQTLGen	eQTLGen_cis_eQTLs	1q22	155186729	rs28445596	ncRNA_exonic	GBAP1	C/T	0.75 (0.72-0.79)	1.35714e-26	155657693	155708801	DAP3	2.9334e-22	0
eQTLGen	eQTLGen_cis_eQTLs	1q22	155186729	rs28445596	ncRNA_exonic	GBAP1	C/T	0.75 (0.72-0.79)	1.35714e-26	155247218	155259639	HCN3	6.5565e-06	0.0187145
eQTLGen	eQTLGen_cis_eQTLs	1q22	155186729	rs28445596	ncRNA_exonic	GBAP1	C/T	0.75 (0.72-0.79)	1.35714e-26	155183616	155197325	GBAP1	0	0
eQTLGen	eQTLGen_cis_eQTLs	1q22	155186729	rs28445596	ncRNA_exonic	GBAP1	C/T	0.75 (0.72-0.79)	1.35714e-26	155145702	155157447	TRIM46	1.4885e-19	0
eQTLGen	eQTLGen_cis_eQTLs	1q22	155186729	rs28445596	ncRNA_exonic	GBAP1	C/T	0.75 (0.72-0.79)	1.35714e-26	155141884	155151331	KRTCAP2	1.7789e-12	0
eQTLGen	eQTLGen_cis_eQTLs	1q22	155186729	rs28445596	ncRNA_exonic	GBAP1	C/T	0.75 (0.72-0.79)	1.35714e-26	155165379	155177772	THBS3	0	0
eQTLGen	eQTLGen_cis_eQTLs	1q22	155186729	rs28445596	ncRNA_exonic	GBAP1	C/T	0.75 (0.72-0.79)	1.35714e-26	155178490	155183625	MTX1	6.998e-60	0
eQTLGen	eQTLGen_cis_eQTLs	1q22	155186742	rs1057941	ncRNA_exonic	GBAP1	A/G	0.75 (0.72-0.79)	2.36e-33	155657693	155708801	DAP3	5.8693e-16	0
eQTLGen	eQTLGen_cis_eQTLs	1q22	155186742	rs1057941	ncRNA_exonic	GBAP1	A/G	0.75 (0.72-0.79)	2.36e-33	155183616	155197325	GBAP1	0	0
eQTLGen	eQTLGen_cis_eQTLs	1q22	155186742	rs1057941	ncRNA_exonic	GBAP1	A/G	0.75 (0.72-0.79)	2.36e-33	155145702	155157447	TRIM46	1.1323e-11	0
eQTLGen	eQTLGen_cis_eQTLs	1q22	155186742	rs1057941	ncRNA_exonic	GBAP1	A/G	0.75 (0.72-0.79)	2.36e-33	155141884	155151331	KRTCAP2	1.1333e-09	1.3113e-05
eQTLGen	eQTLGen_cis_eQTLs	1q22	155186742	rs1057941	ncRNA_exonic	GBAP1	A/G	0.75 (0.72-0.79)	2.36e-33	155165379	155177772	THBS3	0	0
eQTLGen	eQTLGen_cis_eQTLs	1q22	155186742	rs1057941	ncRNA_exonic	GBAP1	A/G	0.75 (0.72-0.79)	2.36e-33	155178490	155183625	MTX1	2.7557e-34	0
eQTLGen	eQTLGen_cis_eQTLs	1q22	155186742	rs1057941	ncRNA_exonic	GBAP1	A/G	0.75 (0.72-0.79)	2.36e-33	155158300	155162768	MUC1	1.0608e-11	0
eQTLGen	eQTLGen_cis_eQTLs	1q22	155190254	rs2990220	intronic	GBAP1	A/T	0.75 (0.71-0.79)	5.6989e-28	155657693	155708801	DAP3	4.5732e-22	0
eQTLGen	eQTLGen_cis_eQTLs	1q22	155190254	rs2990220	intronic	GBAP1	A/T	0.75 (0.71-0.79)	5.6989e-28	155247218	155259639	HCN3	8.9127e-06	0.0252161
eQTLGen	eQTLGen_cis_eQTLs	1q22	155190254	rs2990220	intronic	GBAP1	A/T	0.75 (0.71-0.79)	5.6989e-28	155183616	155197325	GBAP1	0	0
eQTLGen	eQTLGen_cis_eQTLs	1q22	155190254	rs2990220	intronic	GBAP1	A/T	0.75 (0.71-0.79)	5.6989e-28	155145702	155157447	TRIM46	1.7073e-19	0
eQTLGen	eQTLGen_cis_eQTLs	1q22	155190254	rs2990220	intronic	GBAP1	A/T	0.75 (0.71-0.79)	5.6989e-28	155141884	155151331	KRTCAP2	1.2015e-12	0
eQTLGen	eQTLGen_cis_eQTLs	1q22	155190254	rs2990220	intronic	GBAP1	A/T	0.75 (0.71-0.79)	5.6989e-28	155165379	155177772	THBS3	0	0
eQTLGen	eQTLGen_cis_eQTLs	1q22	155190254	rs2990220	intronic	GBAP1	A/T	0.75 (0.71-0.79)	5.6989e-28	155178490	155183625	MTX1	3.9032e-60	0
eQTLGen	eQTLGen_cis_eQTLs	1q22	155194980	rs2049805	intronic	GBAP1	C/T	0.75 (0.72-0.79)	2.9827e-26	155657693	155708801	DAP3	9.4756e-23	0
eQTLGen	eQTLGen_cis_eQTLs	1q22	155194980	rs2049805	intronic	GBAP1	C/T	0.75 (0.72-0.79)	2.9827e-26	155247218	155259639	HCN3	9.5464e-06	0.0269908
eQTLGen	eQTLGen_cis_eQTLs	1q22	155194980	rs2049805	intronic	GBAP1	C/T	0.75 (0.72-0.79)	2.9827e-26	155183616	155197325	GBAP1	0	0
eQTLGen	eQTLGen_cis_eQTLs	1q22	155194980	rs2049805	intronic	GBAP1	C/T	0.75 (0.72-0.79)	2.9827e-26	155145702	155157447	TRIM46	2.7623e-19	0
eQTLGen	eQTLGen_cis_eQTLs	1q22	155194980	rs2049805	intronic	GBAP1	C/T	0.75 (0.72-0.79)	2.9827e-26	155141884	155151331	KRTCAP2	2.6038e-12	0
eQTLGen	eQTLGen_cis_eQTLs	1q22	155194980	rs2049805	intronic	GBAP1	C/T	0.75 (0.72-0.79)	2.9827e-26	155165379	155177772	THBS3	0	0
eQTLGen	eQTLGen_cis_eQTLs	1q22	155194980	rs2049805	intronic	GBAP1	C/T	0.75 (0.72-0.79)	2.9827e-26	155178490	155183625	MTX1	1.4188e-59	0
eQTLGen	eQTLGen_cis_eQTLs	1q22	155197268	rs2974929	intronic	GBAP1	C/T	0.72 (0.68-0.77)	1.67236e-25	155657693	155708801	DAP3	1.9113e-22	0
eQTLGen	eQTLGen_cis_eQTLs	1q22	155197268	rs2974929	intronic	GBAP1	C/T	0.72 (0.68-0.77)	1.67236e-25	155247218	155259639	HCN3	7.8586e-06	0.0223489
eQTLGen	eQTLGen_cis_eQTLs	1q22	155197268	rs2974929	intronic	GBAP1	C/T	0.72 (0.68-0.77)	1.67236e-25	155183616	155197325	GBAP1	0	0
eQTLGen	eQTLGen_cis_eQTLs	1q22	155197268	rs2974929	intronic	GBAP1	C/T	0.72 (0.68-0.77)	1.67236e-25	155145702	155157447	TRIM46	6.577e-20	0
eQTLGen	eQTLGen_cis_eQTLs	1q22	155197268	rs2974929	intronic	GBAP1	C/T	0.72 (0.68-0.77)	1.67236e-25	155141884	155151331	KRTCAP2	7.2216e-12	0
eQTLGen	eQTLGen_cis_eQTLs	1q22	155197268	rs2974929	intronic	GBAP1	C/T	0.72 (0.68-0.77)	1.67236e-25	155165379	155177772	THBS3	0	0
eQTLGen	eQTLGen_cis_eQTLs	1q22	155197268	rs2974929	intronic	GBAP1	C/T	0.72 (0.68-0.77)	1.67236e-25	155178490	155183625	MTX1	6.2292e-59	0
eQTLGen	eQTLGen_cis_eQTLs	5p13.1	40712797	rs1345778	UTR3	TTC33	A/C	0.84 (0.81-0.88)	5.861e-17	40759481	40798297	PRKAA1	1.3909e-19	0
eQTLGen	eQTLGen_cis_eQTLs	5p13.1	40791501	rs58751240	intronic	PRKAA1	C/T	0.84 (0.81-0.88)	6.746e-17	40759481	40798297	PRKAA1	2.6936e-24	0
eQTLGen	eQTLGen_cis_eQTLs	5p13.1	40791884	rs13361707	intronic	PRKAA1	C/T	0.85 (0.82-0.88)	1.02e-21	40759481	40798297	PRKAA1	4.4858e-24	0
eQTLGen	eQTLGen_cis_eQTLs	9q34.2	136126636	rs7849280	UTR3	ABO	A/G	1.15 (1.11-1.19)	2.64e-13	136130563	136150630	ABO	9.3715e-81	0
GTEx/v8	Stomach	1q22	155135406	rs12752585	intergenic	DPM3	A/G	0.77 (0.73-0.81)	1.75854e-22	155183616	155197325	GBAP1	6.91741e-14	2.99339e-18
GTEx/v8	Stomach	1q22	155135406	rs12752585	intergenic	DPM3	A/G	0.77 (0.73-0.81)	1.75854e-22	155165379	155177772	THBS3	3.65131e-09	2.97001e-16
GTEx/v8	Stomach	1q22	155138222	rs4971085	intergenic	DPM3	C/T	0.77 (0.73-0.81)	1.64159e-22	155183616	155197325	GBAP1	6.91741e-14	2.99339e-18
GTEx/v8	Stomach	1q22	155138222	rs4971085	intergenic	DPM3	C/T	0.77 (0.73-0.81)	1.64159e-22	155165379	155177772	THBS3	3.65131e-09	2.97001e-16
GTEx/v8	Stomach	1q22	155139509	rs7556304	intergenic	DPM3	C/T	0.77 (0.73-0.81)	1.4946e-22	155183616	155197325	GBAP1	6.91741e-14	2.99339e-18
GTEx/v8	Stomach	1q22	155139509	rs7556304	intergenic	DPM3	C/T	0.77 (0.73-0.81)	1.4946e-22	155165379	155177772	THBS3	3.65131e-09	2.97001e-16
GTEx/v8	Stomach	1q22	155142229	rs4276914	intronic	KRTCAP2	A/G	0.77 (0.73-0.81)	1.8581e-22	155183616	155197325	GBAP1	2.17178e-13	2.99339e-18
GTEx/v8	Stomach	1q22	155142229	rs4276914	intronic	KRTCAP2	A/G	0.77 (0.73-0.81)	1.8581e-22	155165379	155177772	THBS3	5.00157e-09	2.97001e-16
GTEx/v8	Stomach	1q22	155142883	rs4971088	intronic	KRTCAP2	A/T	0.77 (0.73-0.81)	1.80497e-22	155183616	155197325	GBAP1	2.17178e-13	2.99339e-18
GTEx/v8	Stomach	1q22	155142883	rs4971088	intronic	KRTCAP2	A/T	0.77 (0.73-0.81)	1.80497e-22	155165379	155177772	THBS3	5.00157e-09	2.97001e-16
GTEx/v8	Stomach	1q22	155144300	rs4971093	intronic	KRTCAP2	A/G	0.76 (0.72-0.8)	1.39184e-25	155183616	155197325	GBAP1	4.53137e-08	2.99339e-18
GTEx/v8	Stomach	1q22	155148781	rs4971059	intronic	TRIM46	A/G	0.76 (0.72-0.8)	1.35818e-25	155183616	155197325	GBAP1	4.91876e-08	2.99339e-18
GTEx/v8	Stomach	1q22	155149718	rs3814316	intronic	TRIM46	A/G	0.76 (0.72-0.8)	1.38805e-25	155183616	155197325	GBAP1	6.18277e-08	2.99339e-18
GTEx/v8	Stomach	1q22	155155731	rs4971100	intronic	TRIM46	A/G	0.75 (0.71-0.79)	1.96473e-28	155183616	155197325	GBAP1	3.07162e-10	2.99339e-18
GTEx/v8	Stomach	1q22	155155731	rs4971100	intronic	TRIM46	A/G	0.75 (0.71-0.79)	1.96473e-28	155165379	155177772	THBS3	1.45465e-05	2.97001e-16
GTEx/v8	Stomach	1q22	155157635	rs4971101	intronic	TRIM46	A/G	0.75 (0.71-0.79)	1.14082e-28	155183616	155197325	GBAP1	3.07162e-10	2.99339e-18
GTEx/v8	Stomach	1q22	155157635	rs4971101	intronic	TRIM46	A/G	0.75 (0.71-0.79)	1.14082e-28	155165379	155177772	THBS3	1.45465e-05	2.97001e-16
GTEx/v8	Stomach	1q22	155172379	rs2066981	intronic	THBS3	A/G	0.76 (0.72-0.8)	6.15908e-26	155183616	155197325	GBAP1	6.54158e-23	2.99339e-18
GTEx/v8	Stomach	1q22	155172379	rs2066981	intronic	THBS3	A/G	0.76 (0.72-0.8)	6.15908e-26	155165379	155177772	THBS3	3.31642e-15	2.97001e-16
GTEx/v8	Stomach	1q22	155186729	rs28445596	ncRNA_exonic	GBAP1	C/T	0.75 (0.72-0.79)	1.35714e-26	155183616	155197325	GBAP1	2.00306e-22	2.99339e-18
GTEx/v8	Stomach	1q22	155186729	rs28445596	ncRNA_exonic	GBAP1	C/T	0.75 (0.72-0.79)	1.35714e-26	155165379	155177772	THBS3	1.17143e-14	2.97001e-16
GTEx/v8	Stomach	1q22	155186742	rs1057941	ncRNA_exonic	GBAP1	A/G	0.75 (0.72-0.79)	2.36e-33	155183616	155197325	GBAP1	5.974e-12	2.99339e-18
GTEx/v8	Stomach	1q22	155186742	rs1057941	ncRNA_exonic	GBAP1	A/G	0.75 (0.72-0.79)	2.36e-33	155165379	155177772	THBS3	1.00613e-05	2.97001e-16
GTEx/v8	Stomach	1q22	155190254	rs2990220	intronic	GBAP1	A/T	0.75 (0.71-0.79)	5.6989e-28	155183616	155197325	GBAP1	2.00306e-22	2.99339e-18
GTEx/v8	Stomach	1q22	155190254	rs2990220	intronic	GBAP1	A/T	0.75 (0.71-0.79)	5.6989e-28	155165379	155177772	THBS3	1.17143e-14	2.97001e-16
GTEx/v8	Stomach	1q22	155194980	rs2049805	intronic	GBAP1	C/T	0.75 (0.72-0.79)	2.9827e-26	155183616	155197325	GBAP1	2.00306e-22	2.99339e-18
GTEx/v8	Stomach	1q22	155194980	rs2049805	intronic	GBAP1	C/T	0.75 (0.72-0.79)	2.9827e-26	155165379	155177772	THBS3	1.17143e-14	2.97001e-16
GTEx/v8	Stomach	1q22	155197268	rs2974929	intronic	GBAP1	C/T	0.72 (0.68-0.77)	1.67236e-25	155183616	155197325	GBAP1	1.54447e-23	2.99339e-18
GTEx/v8	Stomach	1q22	155197268	rs2974929	intronic	GBAP1	C/T	0.72 (0.68-0.77)	1.67236e-25	155165379	155177772	THBS3	3.63011e-14	2.97001e-16
GTEx/v8	Stomach	8q24.3	143752994	rs2976384	intergenic	PSCA	C/T	0.71 (0.65-0.78)	8.06e-13	143751726	143764145	PSCA	2.36539e-48	1.4886e-47
GTEx/v8	Stomach	8q24.3	143754728	rs2920286	intergenic	PSCA	A/G	0.71 (0.64-0.78)	5.92e-13	143751726	143764145	PSCA	1.83207e-46	1.4886e-47
GTEx/v8	Stomach	8q24.3	143756218	rs2920285	intergenic	PSCA	C/G	0.71 (0.64-0.78)	6.15e-13	143751726	143764145	PSCA	4.47077e-51	1.4886e-47
GTEx/v8	Stomach	8q24.3	143756530	rs2978978	intergenic	PSCA	C/T	0.71 (0.64-0.78)	6.41e-13	143751726	143764145	PSCA	4.47077e-51	1.4886e-47
GTEx/v8	Stomach	8q24.3	143756892	rs71509378	intergenic	PSCA	A/G	0.71 (0.64-0.78)	5.63e-13	143751726	143764145	PSCA	4.47077e-51	1.4886e-47
GTEx/v8	Stomach	8q24.3	143757037	rs2920283	intergenic	PSCA	C/T	0.7 (0.64-0.77)	2.01e-13	143751726	143764145	PSCA	4.47077e-51	1.4886e-47
GTEx/v8	Stomach	8q24.3	143757286	rs2978979	intergenic	PSCA	A/C	0.7 (0.64-0.77)	2.04e-13	143751726	143764145	PSCA	8.87721e-53	1.4886e-47
GTEx/v8	Stomach	8q24.3	143757409	rs2976386	intergenic	PSCA	A/G	0.7 (0.64-0.77)	2.04e-13	143751726	143764145	PSCA	2.04363e-47	1.4886e-47
GTEx/v8	Stomach	8q24.3	143757708	rs2978980	intergenic	PSCA	G/T	0.7 (0.64-0.77)	1.99e-13	143751726	143764145	PSCA	8.87721e-53	1.4886e-47
GTEx/v8	Stomach	8q24.3	143757763	rs71778379	intergenic	PSCA	C/T	0.7 (0.64-0.77)	1.99e-13	143751726	143764145	PSCA	8.87721e-53	1.4886e-47
GTEx/v8	Stomach	8q24.3	143759364	rs2976387	intergenic	PSCA	A/G	0.71 (0.65-0.79)	1.74e-12	143751726	143764145	PSCA	2.13503e-51	1.4886e-47
GTEx/v8	Stomach	8q24.3	143760256	rs2976388	intergenic	PSCA	A/G	0.71 (0.65-0.78)	9.96e-13	143751726	143764145	PSCA	8.59107e-57	1.4886e-47
GTEx/v8	Stomach	8q24.3	143760421	rs2976389	intergenic	PSCA	C/T	0.7 (0.64-0.77)	9.07e-14	143751726	143764145	PSCA	1.95048e-47	1.4886e-47
GTEx/v8	Stomach	8q24.3	143761144	rs2920280	upstream	PSCA	C/G	0.71 (0.65-0.78)	9.74e-13	143751726	143764145	PSCA	2.13503e-51	1.4886e-47
GTEx/v8	Stomach	8q24.3	143761931	rs2294008	UTR5	PSCA	C/T	0.75 (0.72-0.78)	8.2e-56	143751726	143764145	PSCA	8.87721e-53	1.4886e-47
GTEx/v8	Stomach	8q24.3	143762724	rs2976391	intronic	PSCA	A/C	0.83 (0.79-0.87)	1.68e-12	143751726	143764145	PSCA	3.92115e-29	1.4886e-47
GTEx/v8	Stomach	8q24.3	143762932	rs2976392	intronic	PSCA	A/G	0.71 (0.64-0.77)	1.92e-13	143751726	143764145	PSCA	8.87721e-53	1.4886e-47
GTEx/v8	Stomach	8q24.3	143763490	rs2978982	exonic	PSCA	C/T	0.71 (0.64-0.77)	1.92e-13	143751726	143764145	PSCA	8.87721e-53	1.4886e-47
GTEx/v8	Stomach	8q24.3	143763547	rs1045531	exonic	PSCA	A/C	0.71 (0.64-0.78)	2.46e-13	143751726	143764145	PSCA	1.11515e-47	1.4886e-47
GTEx/v8	Stomach	8q24.3	143763690	rs10216533	UTR3	PSCA	A/G	0.71 (0.64-0.77)	1.92e-13	143751726	143764145	PSCA	1.19002e-51	1.4886e-47
GTEx/v8	Stomach	8q24.3	143763750	rs2976395	UTR3	PSCA	A/G	0.71 (0.64-0.77)	1.92e-13	143751726	143764145	PSCA	6.96671e-50	1.4886e-47
GTEx/v8	Stomach	8q24.3	143763757	rs1045547	UTR3	PSCA	G/T	0.71 (0.64-0.77)	1.92e-13	143751726	143764145	PSCA	6.96671e-50	1.4886e-47
GTEx/v8	Stomach	8q24.3	143763958	rs1045574	UTR3	PSCA	A/G	0.7 (0.64-0.77)	1.66e-13	143751726	143764145	PSCA	1.11515e-47	1.4886e-47
GTEx/v8	Stomach	8q24.3	143764001	rs2976396	UTR3	PSCA	A/G	0.71 (0.64-0.78)	3.38e-13	143751726	143764145	PSCA	1.26602e-47	1.4886e-47
GTEx/v8	Stomach	8q24.3	143774193	rs2585179	intergenic	PSCA	A/G	0.71 (0.65-0.78)	5.78e-13	143751726	143764145	PSCA	5.34796e-52	1.4886e-47
GTEx/v8	Stomach	8q24.3	143776668	rs2717562	intergenic	PSCA	C/T	0.71 (0.65-0.78)	2.14e-12	143751726	143764145	PSCA	2.26914e-52	1.4886e-47
Gene symbol in the intergenic region was presented by the nearest gene. 1. Gene symbol, OR (95% CI) and P-value of SNP-level meta-anlaysis from GWASs for GC using fixed-effect model 2. Start, end position on gene, Gene symbol, P-value and FDR of eQTL analysis OR, Odds ratio; CI, Confidence interval; SNP, Single nucleotide polymorphism; GWAS, Genome-wide association study; GC, Gastric cancer; FDR,…
